# Supplementary material for: Transcriptomic profiling of urine extracellular vesicles reveals alterations of CDH3 in prostate cancer
Source: Oncotarget. 2016 Jan 12;7(6):6835–46. doi: 10.18632/oncotarget.6899 (PMC4872752; doi:10.18632/oncotarget.6899)
Supplement: Supplementary file 2 [file oncotarget-07-6835-s002.xlsx]

## Sheet: Sheet1
Patient case	Patient type	Age at diagnosis	Pathological information	Gleason score	Total PSA	Urine volume	Experimental use uEV 1	Experimental use uEV 2	Experimental use uEV 3	Experimental use tissue
1	BPH	70				>50mL	Microarray
2	BPH	74				>50mL	Microarray
3	BPH	62				>50mL	Microarray
4	BPH	59				>50mL	Microarray
5	Cancer	72	pT2c, pNx, Pn1	3+3	4.35	>50mL	Microarray
6	Cancer	66	pT2c, pNx, Pn1	3+4	8.12	>50mL	Microarray
7	Cancer	72	pT2c, pNx, Pn0	3+3	9	>50mL	Microarray
8	Cancer	60	pT2c, pNx, Pn1	3+3	9.54	>50mL	Microarray
9	Cancer	68	pT2c, pNx, Pn1	3+3	9.85	>50mL	Microarray
10	Cancer	71	pT2c, pNx, Pn1	3+4	4.77	>50mL	Microarray
11	BPH	63				80 mls	Ultracentrifuge qPCR	NTA
12	BPH	81				70 mls	Ultracentrifuge qPCR	NTA
13	BPH	84				60 mls	Ultracentrifuge qPCR	NTA
14	BPH	69				60 mls	Ultracentrifuge qPCR	NTA
15	BPH	66				50 mls	Ultracentrifuge qPCR	NTA
16	BPH	77				70 mls	Ultracentrifuge qPCR	NTA
17	BPH	75				80 mls	Ultracentrifuge qPCR	NTA
18	BPH	70				50 mls	Ultracentrifuge qPCR	NTA
19	BPH	61				50 mls	Ultracentrifuge qPCR	NTA
20	Cancer	60	pT3a, pN0, Pn1	3+4	6.1	80 mls	Ultracentrifuge qPCR	NTA
21	Cancer	61	pT2b	3+3	9.5	80 mls	Ultracentrifuge qPCR	NTA
22	Cancer	66	pT2c, pNx, Pn1	3+3	5.42	80 mls	Ultracentrifuge qPCR	NTA
23	Cancer	52	pT2c, pNx, Pn1	3+3	6.7	70 mls	Ultracentrifuge qPCR	NTA
24	Cancer	51	pT2c, pNx, Pn0	3+3	4.6	60 mls	Ultracentrifuge qPCR	NTA
25	Cancer	59	pT2c, pNx, Pn1	3+3	6.24	60 mls	Ultracentrifuge qPCR	NTA
26	Cancer	62	pT2c, pNx, Pn1	3+4	5.25	50 mls	Ultracentrifuge qPCR	NTA
27	Cancer	62	pT2c, pNx, Pn1	3+3	5.34	75 mls	Ultracentrifuge qPCR	NTA
28	Cancer	64	pT2c, Pn1	3+3	5.47	50 mls	Ultracentrifuge qPCR	NTA
29	Cancer	70	pT2c, pNx, Pn0	3+3	7.2	70 mls	Ultracentrifuge qPCR	NTA
30	BPH	70				50 mls	Ultracentrifuge qPCR
31	BPH	76				10mL	Norgen qPCR
32	BPH	77				10mL	Norgen qPCR
33	BPH	69				10mL	Norgen qPCR
34	BPH	70				10mL	Norgen qPCR
35	BPH	79				10mL	Norgen qPCR
36	BPH	73				10mL	Norgen qPCR
37	BPH	68				10mL	Norgen qPCR
38	BPH	76				10mL	Norgen qPCR
39	Cancer	71	pT2c, pNx, Pn1	3+3	6.3	10mL	Norgen qPCR
40	Cancer	58	pT2c, pNx, Pn1	3+4	4.5	10mL	Norgen qPCR
41	Cancer	65	pT2c, pNx, Pn1	4+3	5.3	10mL	Norgen qPCR			Yes
42	Cancer	66	pT2c, pNx, Pn1	3+3	5.3	10mL	Norgen qPCR
43	Cancer	66	pT2c, pNx, Pn1	3+3		10mL	Norgen qPCR
44	Cancer	68	pT2c, pNx, Pn1	3+3	9.5	10mL	Norgen qPCR			Yes
45	Cancer	72	pT3a, pNx, Pn1	3+4	18.42	10mL	Norgen qPCR
46	Cancer	53	pT2c, pNx, Pn1	3+3	5.79	10mL	Norgen qPCR
47	Cancer	72	pT3a, pNx, Pn1	3+3	16	10mL	Norgen qPCR
48	Cancer	62	pT2c, pNx, Pn1	3+4	13	10mL	Norgen qPCR			Yes
49	Cancer	63	pT2c, pNx, Pn1	3+3	5.5	10mL	Norgen qPCR
50	Cancer	56	pT3a, pN0, Pn1	3+4	13.05	10mL	Norgen qPCR
51	Cancer	50	pT2c, pNx, Pn1	3+4	4.9	10mL	Norgen qPCR
52	Cancer	61	pT3b, pN1, Pn1	4+5	20.11	10mL	Norgen qPCR
53	Cancer	69	pT2c, pNx, Pn1	3+3	4.68	10mL	Norgen qPCR
54	Cancer	66	pT2c, pNx, Pn1	3+4	6.19	10mL	Norgen qPCR
55	Cancer	59	pT2c, pN0, Pn1	3+4	9	10mL	Norgen qPCR
56	Cancer	61	pT3b pN1 Pn1	4+4	16	10mL	Norgen qPCR
57	Cancer	63	pT3a, pNx, Pn1	3+4	3.23	10mL	Norgen qPCR
58	BPH	77				30 mls	NTA
59	BPH	82				25 mls	NTA
60	BPH	54				100mls	NTA
61	BPH	82				70mls	NTA			Yes
62	BPH	63				60mls	NTA
63	BPH	58				50mls	NTA
64	BPH	51				60mls	NTA
65	BPH	69				70mls	NTA
66	BPH	70				50mls	NTA
67	BPH	52				100mls	NTA
68	BPH	81				30mls	NTA
69	BPH	62				75mls	NTA
70	BPH	76				75mls	NTA
71	BPH	76				50mls	NTA
72	Cancer	69	pT3a, pNx, Pn1	3+4	15.03	50 mls	NTA
73	Cancer	63	pT2c, pNx, Pn1	3+3	5.92	60mls	NTA
74	Cancer	68	pT2c, pNx, Pn1	4+4	8.9	70mls	NTA
75	Cancer	63	pT2c, pNx, Pn0	3+3	7.2	60mls	NTA
76	Cancer	50	pT2c, pNx,Pn0	3+3	5.7	60mls	NTA
77	Cancer	65	pT2c, pNx, pN1	3+3	5.65	60mls	NTA
78	Cancer	64	pT3a, pNx, Pn1	3+4	7.36	60mls	NTA
79	Cancer	58	pT2c, pNx, Pn1	3+3	16.5	70mls	NTA
80	Cancer	55	pT2c, pNx, Pn1	3+4	4.28	60mls	NTA
81	Cancer	56	pT2c, pNx, Pn0	3+3	11.15	60mls	NTA
82	Cancer	63	pT3b, pNx, Pn1	4+5	7.2	70mls	NTA			Yes
83	Cancer	64	pT2c, pNx, Pn0	3+3	4.5	60mls	NTA
84	Cancer	72	pT2c, pNx, Pn1	3+3	9	100 mls	NTA
85	Cancer	62	pT2c, pNx, Pn1	3+4	5.87	100 mls	NTA
86	Cancer	76	pT2c, Pn0, G2	3+3	8.21	50 mls	NTA
87	Cancer	68	pT2c, pNx, Pn1	3+3	4.84	100 mls	NTA
88	Cancer	57	pT2c, pNx, Pn1	3+3	5.1	100 mls	NTA
89	Cancer	66	pT3a, pNx, Pn1	3+3	7.6	100 mls	NTA
90	Cancer	63	pT2c, pNx, Pn1	3+3	4.8	100 mls	NTA
91	Cancer	50	pT3a, pN0, Pn1	3+4	17.86	50 mls	NTA
92	PIN HG	83				100 mls	NTA
93	PIN LG	69				100mls	NTA
94	Cancer	65	pT3a, pNx, Pn1	3+3	5.6	70mls/10mls	TEM	Norgen qPCR
95	Cancer	55	pT3a, pN0, Pn1	3+4	12.8	85mls/10mls	TEM	Norgen qPCR
96	BPH	61				70mls/10mls	TEM	Rnase treatment	Norgen qPCR
97	BPH	55				50mls	TEM	Rnase treatment
98	BPH	76				70mls	TEM	Rnase treatment		Yes
99	Cancer	57	pT2c, pNx, Pn0	3+3	5.18	60mls	TEM
100	BPH	62				-				Yes
101	BPH	73				-				Yes
102	BPH	56				-				Yes
103	BPH	63				-				Yes
104	BPH	57				-				Yes
105	BPH	72				-				Yes
106	BPH	79				-				Yes
107	BPH	82				-				Yes
108	BPH	67				-				Yes
109	BPH	61				-				Yes
110	BPH	63				-				Yes
111	BPH	73				-				Yes
112	Cancer	68	pT3a, pN0, Pn1	3+3	21	-				Yes
113	Cancer	54	pT3b, pN1	4+3	19.7	-				Yes
114	Cancer	73	pT2c, pNx, Pn1	3+3	4.6	-				Yes
115	Cancer	70	pT2c, pNx, Pn1	3+4	4.57	-				Yes
116	Cancer	63	pT2c, pNx, Pn1	4+3	9.8	-				Yes
117	Cancer	64	pT2c, pNx, Pn1	3+3	6.1	-				Yes
118	Cancer	67	pT3b, pNx, Pn1	4+3	7.4	-				Yes
119	Cancer	68	pT2c, pNx, Pn1	3+4	13	-				Yes
120	Cancer	73	pT3a, pNx, Pn1	3+3	11.25	-				Yes
121	Cancer	64	pT2c, pNx, Pn1	3+3	8	-				Yes
122	Cancer	69	pT2c, pNx, Pn1	3+4	4.2	-				Yes
123	Cancer	65	pT3a, pN1, L1, Pn1	4+3	7.5	-				Yes
