# Supplementary material for: Transcriptomic profiling of urine extracellular vesicles reveals alterations of CDH3 in prostate cancer
Source: Oncotarget. 2016 Jan 12;7(6):6835–46. doi: 10.18632/oncotarget.6899 (PMC4872752; doi:10.18632/oncotarget.6899)
Supplement: Supplementary file 3 [file oncotarget-07-6835-s003.xlsx]

## Sheet: Sheet1
PROBE_ID	SYMBOL	PC1 Detection Pval	PC2 Detection Pval	PC3 Detection Pval	PC4 Detection Pval	PC5 Detection Pval	PC6 Detection Pval	Total PC cases with detectable expression	BPH1 Detection Pval	BPH2 Detection Pval	BPH3 Detection Pval	BPH4 Detection Pval	Total BPH cases with detectable expression
ILMN_2389211	LAIR1	0	0	0	0	0	0	6	0	0	0	0	4
ILMN_2242491	CLUAP1	0	0	0	0	0	0	6	0	0	0	0	4
ILMN_3254322	LOC100129758	0	0	0	0	0	0	6	0	0	0	0	4
ILMN_2234515	IMAA	0	0	0	0	0	0	6	0	0	0	0	4
ILMN_2221507	F2R	0	0	0	0	0	0	6	0	0	0	0	4
ILMN_3235632	ANXA2P2	0	0	0	0	0	0	6	0	0	0	0	4
ILMN_2233279	C19orf31	0	0	0	0	0	0	6	0	0	0	0	4
ILMN_2090949	NAG18	0	0	0	0	0	0	6	0	0	0	0	4
ILMN_3206866	LOC100132593	0	0	0	0	0	0	6	0	0	0	0	4
ILMN_2394438	FAM177A1	0	0	0	0	0	0	6	0	0	0	0	4
ILMN_3243549	LOC100133465	0	0	0	0	0	0	6	0	0	0	0	4
ILMN_3237839	ZNF674	0	0	0	0	0	0	6	0	0	0	0	4
ILMN_2215061	ORC6L	0	0	0	0	0	0	6	0	0	0	0	4
ILMN_2058337	ROCK2	0	0	0	0	0	0	6	0	0	0	0	4
ILMN_2235707	ITIH5	0	0	0	0	0	0	6	0	0	0	0	4
ILMN_2157277	AKR1D1	0	0	0	0	0	0	6	0	0	0	0	4
ILMN_3301468	LOC729324	0	0	0	0	0	0	6	0	0	0	0	4
ILMN_3249230	LOC100133649	0	0	0	0	0	0	6	0	0	0	0	4
ILMN_1656233	LOC389517	0	0	0	0	0	0	6	0	0	0	0	4
ILMN_1765696	FARSLB	0	0	0	0	0	0	6	0	0	0	0	4
ILMN_2141444	RPL18A	0	0	0	0	0	0	6	0	0	0	0	4
ILMN_2182482	SHCBP1	0	0	0	0	0	0	6	0	0	0	0	4
ILMN_3206390	LOC727808	0	0	0	0	0	0	6	0.0012987	0	0	0	4
ILMN_2141452	RPL18A	0	0	0	0	0	0	6	0	0	0	0	4
ILMN_2141453	RPL18A	0	0	0	0	0	0	6	0	0	0	0	4
ILMN_1680110	C10orf116	0	0	0	0	0	0	6	0	0	0	0	4
ILMN_1784717	RPS19	0	0	0	0	0	0	6	0	0	0	0	4
ILMN_2412521	KIAA0101	0	0	0	0	0	0	6	0.0012987	0	0	0	4
ILMN_1660376	LOC387841	0	0	0	0	0	0	6	0	0	0	0	4
ILMN_2387696	CCR6	0	0	0	0	0	0	6	0	0	0	0	4
ILMN_2406132	LILRB3	0	0	0	0	0	0	6	0.0012987	0	0	0	4
ILMN_2220320	RPL7L1	0	0	0	0	0	0	6	0.0038961	0	0	0	4
ILMN_2133360	LOC91561	0	0	0	0	0	0	6	0	0	0	0	4
ILMN_2161007	GABPB2	0	0	0	0	0	0	6	0.0012987	0	0	0	4
ILMN_2274775	SLC44A4	0	0	0	0	0	0	6	0.0012987	0	0	0	4
ILMN_3199916	LOC100130980	0	0	0	0	0	0	6	0	0	0	0	4
ILMN_2234016	FTHL7	0.00779221	0	0	0	0	0	6	0	0	0	0	4
ILMN_1700182	LOC400721	0	0	0	0	0	0	6	0.0012987	0	0	0	4
ILMN_3277365	LOC100133233	0	0	0	0	0	0	6	0	0	0	0	4
ILMN_3299955	LOC728937	0	0	0	0	0	0	6	0.00519481	0	0	0	4
ILMN_2401906	CDAN1	0	0	0	0	0	0	6	0.012987	0	0	0	3
ILMN_1814204	C21orf55	0	0	0	0	0	0	6	0.0103896	0	0	0	3
ILMN_1343291	EEF1A1	0	0	0	0	0	0	6	0	0	0	0	4
ILMN_2230624	RPL18	0	0	0	0	0	0	6	0	0	0	0	4
ILMN_3241853	RRP7B	0	0	0	0	0	0	6	0.00909091	0	0	0	4
ILMN_1671217	LOC440733	0	0	0	0	0	0	6	0	0	0	0	4
ILMN_1761277	PDE4C	0	0	0	0	0	0	6	0.0298701	0	0	0	3
ILMN_1656962	LOC401019	0	0	0	0	0	0	6	0	0	0	0	4
ILMN_3244192	LOC729439	0	0	0	0	0	0	6	0.0194805	0	0	0	3
ILMN_1688749	LOC400963	0	0	0	0	0	0	6	0	0	0	0	4
ILMN_3294235	LOC100133177	0	0	0	0	0	0	6	0	0	0	0	4
ILMN_2038774	EEF1A1	0	0	0	0	0	0	6	0	0	0	0	4
ILMN_1690494	RPL6	0	0	0	0	0	0	6	0	0	0	0	4
ILMN_3227732	LOC729789	0	0	0	0	0	0	6	0	0	0	0	4
ILMN_1738243	RPS29	0	0	0	0	0	0	6	0	0	0	0	4
ILMN_3211079	LOC148430	0	0	0	0	0	0	6	0	0	0	0	4
ILMN_2261519	AIRE	0	0	0	0	0	0	6	0.509091	0	0	0	3
ILMN_2077130	MSH3	0	0	0	0	0	0	6	0.0220779	0	0	0	3
ILMN_1682873	LOC388474	0	0	0	0	0	0	6	0	0	0	0	4
ILMN_1686954	RPS10	0	0	0	0	0	0	6	0	0	0	0	4
ILMN_1860084		0	0	0	0	0	0	6	0	0	0	0	4
ILMN_1814823	FTL	0.00779221	0	0	0	0	0	6	0.131169	0	0	0	3
ILMN_2219134	RPS15	0	0	0	0	0	0	6	0	0	0	0	4
ILMN_3202483	LOC100133876	0	0	0	0	0	0	6	0.025974	0	0	0	3
ILMN_1778457	IL18	0	0	0	0	0	0	6	0.842857	0	0	0	3
ILMN_1798581	MCM8	0	0	0	0	0	0	6	0.287013	0.0103896	0	0	2
ILMN_3279277	LOC387930	0.0038961	0	0	0	0	0	6	0.0012987	0	0	0	4
ILMN_2207533	RPS17	0	0	0	0	0	0	6	0	0	0	0	4
ILMN_2278908	GGA1	0	0	0	0	0	0	6	0.297403	0	0	0	3
ILMN_2041368	RN7SL1	0	0	0	0	0	0	6	0.455844	0	0	0	3
ILMN_2353754	TPM3	0	0	0	0	0	0	6	0	0	0	0	4
ILMN_1651850	RPS16	0	0	0	0	0	0	6	0	0	0	0	4
ILMN_1659771	LOC645683	0	0	0	0	0	0	6	0	0	0	0	4
ILMN_2050112	LOC388524	0	0	0	0	0	0	6	0	0	0	0	4
ILMN_3208973	LOC653162	0	0	0	0	0	0	6	0	0	0	0	4
ILMN_1805668	ZNF486	0	0	0	0	0	0	6	0.0103896	0	0	0	3
ILMN_3283155	LOC642357	0	0	0	0	0	0	6	0.0012987	0	0	0	4
ILMN_2154566	RPL10A	0	0	0	0	0	0	6	0	0	0	0	4
ILMN_2331890	RPL41	0	0.00519481	0	0	0	0	6	0	0	0	0	4
ILMN_2357386	FKTN	0	0	0	0	0	0	6	0.15974	0	0	0	3
ILMN_2051408	PNPT1	0	0	0	0	0	0	6	0.327273	0.00519481	0	0	3
ILMN_1812640	AHR	0	0	0	0	0	0	6	0.0220779	0	0	0	3
ILMN_2316974	LILRB1	0	0	0	0	0	0	6	0.106494	0	0	0	3
ILMN_2148290	PDCD7	0	0	0	0	0	0	6	0.0181818	0.0038961	0	0	3
ILMN_2160819	RPS27	0	0	0	0	0	0	6	0	0	0	0	4
ILMN_3225938	LOC729402	0	0.0025974	0	0	0	0	6	0.0012987	0	0	0	4
ILMN_2097410	DAPP1	0	0	0	0	0	0	6	0.253247	0.00519481	0	0	3
ILMN_1727288	EVPL	0	0	0	0	0	0	6	0	0	0	0	4
ILMN_3240740	EIF3L	0	0	0	0	0	0	6	0	0	0	0	4
ILMN_3238818	LOC649076	0	0	0	0	0	0	6	0	0	0	0	4
ILMN_3266482	LOC100129158	0	0	0	0	0	0	6	0.0012987	0	0	0	4
ILMN_1750093	SDHALP1	0	0	0	0	0	0	6	0.433766	0.0012987	0	0	3
ILMN_2180519	LOC729603	0	0	0	0	0.0038961	0	6	0.846753	0.145454	0	0	2
ILMN_3279322	LOC645174	0	0	0	0	0	0	6	0	0	0	0	4
ILMN_1804955	CTSF	0	0	0	0	0	0	6	0	0	0	0	4
ILMN_3232282	LOC100130445	0	0	0	0	0	0	6	0.542857	0.00909091	0	0	3
ILMN_1695585	RPS26L	0	0	0	0	0	0	6	0.012987	0	0.00909091	0	3
ILMN_3291986	LOC642892	0	0	0	0	0	0	6	0	0	0	0	4
ILMN_1691428	PSMD12	0	0	0	0	0.0038961	0	6	0.00909091	0	0	0	4
ILMN_2397484	GJC1	0	0	0	0	0.0038961	0	6	0.844156	0.038961	0	0	2
ILMN_3280952	LOC391777	0	0	0	0	0	0	6	0	0	0	0	4
ILMN_1814039	LOC653086	0	0	0	0	0	0	6	0.0519481	0.0012987	0	0	3
ILMN_2285490	PPIL3	0	0	0	0	0	0	6	0.0103896	0	0	0	3
ILMN_2050434	MGC16703	0	0	0	0	0	0	6	0.725974	0.0038961	0	0	3
ILMN_1782977	UBA52	0	0	0	0	0	0	6	0	0	0	0	4
ILMN_3269655	FLJ35390	0	0	0	0	0	0	6	0.146753	0.074026	0	0	2
ILMN_3246585	LOC100132620	0	0	0	0	0	0	6	0.0012987	0	0	0	4
ILMN_1663416	LOC642250	0	0	0	0	0	0	6	0.0012987	0	0	0	4
ILMN_3281599	LOC642741	0	0	0	0	0	0	6	0	0	0	0	4
ILMN_1746485	LOC645899	0	0.00649351	0	0	0	0	6	0.0246753	0	0	0	3
ILMN_2118472	C10orf58	0	0	0	0	0	0	6	0.012987	0	0	0	3
ILMN_2193443	TRIM16L	0	0	0	0	0	0	6	0.0506494	0	0	0	3
ILMN_1810810	EEF1A1	0	0	0	0	0	0.0038961	6	0.11039	0	0	0	3
ILMN_1724902	SLC22A18	0	0	0	0	0	0	6	0	0.0038961	0	0	4
ILMN_3242535	LOC100133568	0	0	0	0	0	0	6	0.0298701	0	0	0	3
ILMN_1730678	ANKRD30B	0	0	0	0	0	0	6	0.2	0.0012987	0	0	3
ILMN_1726666	GPX3	0.0025974	0	0	0	0	0	6	0.012987	0	0	0	3
ILMN_3288161	LOC100132488	0	0	0	0	0	0	6	0.0103896	0	0	0	3
ILMN_2253017	LGMN	0	0	0	0	0	0	6	0.0012987	0	0	0	4
ILMN_3246448	LOC100132540	0	0	0	0	0	0	6	0	0	0	0	4
ILMN_3287157	LOC440575	0	0	0	0	0	0	6	0.0012987	0	0	0	4
ILMN_2362439	C19orf12	0	0	0	0	0	0	6	0.00649351	0	0	0	4
ILMN_1715926	LOC642210	0	0	0	0	0	0	6	0.0103896	0	0	0	3
ILMN_3228108	LOC728693	0	0	0	0	0	0	6	0.0012987	0	0	0	4
ILMN_3290497	LOC643863	0	0	0	0	0	0	6	0.0012987	0	0	0	4
ILMN_1685088	RPL36	0.0038961	0	0	0	0	0	6	0.0012987	0	0	0	4
ILMN_1740587	RPS11	0	0	0	0	0	0	6	0.0428571	0	0	0	3
ILMN_2049343	LOC642947	0	0	0	0	0.0025974	0	6	0.811688	0.0324675	0	0	2
ILMN_3274601	LOC343184	0	0	0	0	0	0	6	0	0	0	0	4
ILMN_3292678	LOC100133273	0	0	0	0	0	0	6	0.0012987	0	0	0	4
ILMN_3200384	LOC441013	0.0025974	0	0	0	0	0	6	0	0	0	0	4
ILMN_1654016	MRLC2	0	0	0	0	0	0	6	0	0	0	0	4
ILMN_1711156	LOC645895	0	0	0	0	0.0012987	0	6	0.11039	0.0103896	0	0	2
ILMN_2180929	SLC16A12	0	0	0	0	0	0	6	0.0779221	0.012987	0	0	2
ILMN_3227912	LOC728576	0	0	0	0	0	0	6	0.00519481	0	0.0441558	0	3
ILMN_1721204	CSF2RA	0	0	0	0	0	0	6	0.255844	0.0012987	0	0	3
ILMN_2158164	ZNF430	0	0	0	0	0	0	6	0.342857	0.012987	0	0	2
ILMN_2383097	RPL17	0	0	0	0	0	0	6	0.0701299	0	0	0	3
ILMN_3240773	LOC100129445	0	0	0	0	0	0	6	0.131169	0.00519481	0	0	3
ILMN_2310703	RPS26L	0.0012987	0	0	0	0	0	6	0.185714	0	0.0467533	0	2
ILMN_3207020	LOC388556	0	0	0	0	0	0	6	0.00909091	0	0	0	4
ILMN_3284366	LOC644745	0	0	0	0	0.0025974	0	6	0.658442	0.087013	0	0	2
ILMN_1709741	LOC653673	0	0	0	0	0	0	6	0	0.038961	0.0142857	0	2
ILMN_2073307	IL10	0	0	0	0	0	0	6	0.662338	0.288312	0	0	2
ILMN_2273224	SLC4A5	0	0	0	0	0	0	6	0.27013	0.122078	0	0	2
ILMN_2224907	C4orf34	0	0	0	0	0	0	6	0.00779221	0	0	0	4
ILMN_3290019	LOC646753	0.0012987	0	0	0	0	0	6	0.0103896	0	0.0428571	0	2
ILMN_1719224	C17orf45	0	0.0025974	0	0	0	0	6	0.038961	0	0.00909091	0	3
ILMN_2334243	CREB1	0	0	0	0	0.0012987	0	6	0.407792	0.012987	0	0	2
ILMN_1715401	MT1G	0	0	0	0	0	0	6	0.384416	0.0103896	0	0	2
ILMN_3279306	LOC100132742	0	0	0	0	0	0	6	0.00519481	0	0	0	4
ILMN_2361104	ZMAT3	0	0	0	0	0	0	6	0.546753	0.00519481	0	0	3
ILMN_1681437	DCXR	0	0	0	0	0	0	6	0.00909091	0	0	0	4
ILMN_3243175	LOC100132727	0	0	0	0	0	0	6	0.442857	0.107792	0	0	2
ILMN_3225309	LOC730176	0	0	0	0	0	0	6	0	0	0	0	4
ILMN_3224952	LOC729903	0	0.00519481	0	0	0	0.00519481	6	0.00909091	0	0	0	4
ILMN_1663799	RPL32	0	0	0	0	0	0	6	0.119481	0	0.0194805	0	2
ILMN_3255792	LOC100128505	0	0	0	0	0.0025974	0	6	0.246753	0.0376623	0	0	2
ILMN_3225634	LOC728782	0	0	0	0	0	0.0012987	6	0.0311688	0	0	0	3
ILMN_1809957	AP2S1	0	0.00649351	0	0	0	0	6	0.00779221	0	0.0207792	0	3
ILMN_3260180	FLJ25363	0	0	0	0	0.00779221	0	6	0.222078	0.2	0	0	2
ILMN_1774982	CDC42EP5	0	0	0	0	0.0012987	0	6	0	0	0.0038961	0	4
ILMN_1660498	RPS27	0	0	0	0	0	0.00519481	6	0.41948	0	0.00909091	0	3
ILMN_3287996	LOC400446	0	0	0	0	0	0	6	0.0428571	0	0	0	3
ILMN_1694399	ICA1	0	0	0	0	0.0025974	0	6	0.0558442	0.0155844	0	0	2
ILMN_1683597	LOC652071	0	0	0	0	0	0.00779221	6	0.0194805	0	0	0	3
ILMN_3294106	LOC100190938	0	0	0	0	0	0	6	0.0012987	0.0142857	0	0	3
ILMN_2038777	ACTB	0.00649351	0.00519481	0	0	0	0	6	0	0	0	0	4
ILMN_2286014	CATSPER2	0	0	0	0	0	0	6	0.00779221	0.00649351	0	0	4
ILMN_3268246	LOC100130701	0	0	0	0	0	0	6	0	0	0	0	4
ILMN_2270299	TP53BP2	0	0	0	0	0	0	6	0.328571	0.0272727	0	0	2
ILMN_3247452	LOC100128731	0	0	0	0	0.0038961	0	6	0.0142857	0	0.0519481	0	2
ILMN_3259712	LOC100129952	0	0	0	0	0	0	6	0	0	0	0	4
ILMN_3294335	LOC646294	0.0025974	0	0	0	0.0038961	0	6	0.0337662	0	0	0	3
ILMN_1752285	RPL4	0	0	0	0	0	0	6	0.0012987	0	0	0	4
ILMN_1666635	RPS14	0.0038961	0	0	0	0	0	6	0.131169	0	0.0038961	0	3
ILMN_2273595	TEX11	0	0	0	0	0	0	6	0.0012987	0	0	0	4
ILMN_1654320	LOC644250	0.0038961	0	0	0	0.0038961	0	6	0.196104	0.168831	0	0	2
ILMN_2248912	BCAS4	0	0	0	0	0	0	6	0.157143	0	0	0	3
ILMN_1343295	GAPDH	0.0012987	0	0	0	0	0	6	0	0	0	0	4
ILMN_1653469	RPL12	0.00909091	0	0	0	0	0.0012987	6	0.038961	0	0.012987	0	2
ILMN_1803162	RTEL1	0	0	0	0	0	0.0012987	6	0	0	0	0	4
ILMN_2127416	GSR	0	0	0	0	0.0012987	0	6	0.0519481	0.00779221	0	0	3
ILMN_1691106	LOC729692	0	0	0	0	0	0	6	0	0	0	0	4
ILMN_2326071	MYL6	0	0.0025974	0	0	0	0	6	0.154546	0	0.00519481	0	3
ILMN_2151817	PFN1	0	0	0	0	0	0.0012987	6	0.0168831	0	0.0025974	0	3
ILMN_1706057	CS	0	0.0025974	0	0	0	0.0012987	6	0	0	0	0	4
ILMN_3230683	RUNDC2B	0	0	0	0	0	0	6	0.0181818	0	0	0	3
ILMN_1772132	ATP5B	0	0	0	0	0	0	6	0.0012987	0	0	0	4
ILMN_1836309		0	0	0	0	0	0	6	0	0	0	0	4
ILMN_3234993	ROMO1	0.0038961	0	0	0	0	0	6	0.196104	0	0	0	3
ILMN_3231944	LOC100130516	0	0	0.0025974	0	0	0	6	0.0337662	0.0038961	0.0038961	0	3
ILMN_1771618	FLJ37396	0	0	0	0	0	0	6	0	0.00519481	0	0	4
ILMN_1742040	GDPD4	0	0	0	0	0	0	6	0.00909091	0.123377	0.00909091	0.048052	2
ILMN_3245000	LOC729617	0	0	0	0	0	0.0025974	6	0.0272727	0	0.012987	0	2
ILMN_1705617	CFL1	0	0.0025974	0	0	0	0	6	0.0103896	0	0	0	3
ILMN_1679919	ASCC2	0.00779221	0.00519481	0	0	0	0	6	0	0	0	0	4
ILMN_3258657	LOC100128859	0.00519481	0	0	0	0.00779221	0	6	0.479221	0.0363636	0	0	2
ILMN_1746314	EVI5	0.0038961	0	0	0	0.0038961	0	6	0.0519481	0.0532468	0	0	2
ILMN_3238274	BTBD2	0	0	0	0	0	0	6	0.0012987	0	0	0	4
ILMN_1737813	PRNPIP	0	0	0	0	0	0	6	0.0012987	0	0	0	4
ILMN_1683148	PRICKLE2	0	0	0	0	0	0	6	0	0	0	0	4
ILMN_1772981	EPN1	0	0.00649351	0	0	0.0012987	0	6	0.364935	0	0.0597403	0	2
ILMN_1910645	LOC730841	0	0	0	0	0	0	6	0.0012987	0	0	0	4
ILMN_1730620	ARRB1	0	0	0	0	0	0	6	0	0	0	0	4
ILMN_3246885	LOC100132518	0	0	0	0	0.00649351	0	6	0.0272727	0.0103896	0	0	2
ILMN_3236599	FLJ44054	0	0	0	0	0	0	6	0.00779221	0.0012987	0	0	4
ILMN_1663685	DGCR6	0	0.00519481	0	0	0.0038961	0	6	0.0506494	0	0.0116883	0	2
ILMN_1669972	DKFZp686O24166	0	0	0	0	0	0	6	0.0012987	0	0	0.0012987	4
ILMN_3179324	LOC100128461	0	0	0	0	0	0	6	0.0636364	0.00649351	0	0.00779221	3
ILMN_2204430	SLC13A1	0	0	0	0	0.00519481	0	6	0.0142857	0.0103896	0	0.0038961	2
ILMN_1709815	PURG	0	0	0.00909091	0	0	0	6	0.0012987	0	0	0	4
ILMN_3176771	LOC100127915	0	0	0	0	0	0	6	0.0142857	0.0909091	0	0.00649351	2
ILMN_3235383	LOC388248	0.0012987	0	0	0	0.0038961	0	6	0.00519481	0.0038961	0.0012987	0	4
ILMN_1800020	GART	0.0012987	0	0	0	0	0	6	0.0012987	0.0168831	0	0.012987	2
ILMN_1679721	CYB561	0.0038961	0	0.0025974	0	0.0025974	0	6	0	0	0	0	4
ILMN_1874016		0	0	0	0	0.00519481	0	6	0	0	0	0	4
ILMN_1678165	LSM7	0	0	0.0038961	0	0	0	6	0.0012987	0	0	0	4
ILMN_1730791	LOC646783	0	0	0	0	0.0012987	0.0012987	6	0	0.0038961	0	0.0038961	4
ILMN_1777917	DSCR10	0	0	0	0.00519481	0	0.0012987	6	0	0.0324675	0.0038961	0.00519481	3
ILMN_3287814	LOC401648	0	0	0	0.0038961	0	0.0012987	6	0.0012987	0	0.0818182	0.00779221	3
ILMN_2206732	KRTAP10-3	0.0038961	0	0	0	0.0038961	0.00649351	6	0.0012987	0.00779221	0.00909091	0.0038961	4
ILMN_1770290	CNN2	0	0	0.0025974	0.0025974	0	0.0012987	6	0.00779221	0	0.012987	0	3
ILMN_1761820	EDARADD	0	0.0038961	0	0.0012987	0.00519481	0	6	0	0.00519481	0	0	4
ILMN_1743783	CCDC43	0.00649351	0	0.0012987	0.0038961	0	0	6	0.0272727	0.00519481	0	0	3
ILMN_1696038	LOC150051	0.00909091	0	0.00649351	0.0025974	0	0	6	0.0519481	0.0103896	0	0	2
ILMN_2086612	CMAH	0	0.0025974	0.0012987	0.00779221	0	0.0038961	6	0.11039	0.0103896	0.00519481	0.0038961	2
ILMN_3245038	LOC100133972	0.0038961	0.0025974	0.00649351	0.0038961	0	0	6	0.012987	0.0103896	0.00909091	0.0038961	2
ILMN_1752559	FBS1	0.0025974	0	0.0012987	0.00519481	0.0038961	0	6	0.0012987	0.0038961	0.0038961	0	4
ILMN_1710598	SKI	0.00909091	0	0.00909091	0.0038961	0.00909091	0.00649351	6	0.0168831	0.0038961	0.0038961	0.0363636	2
ILMN_1668378	SFT2D2	0.00649351	0	0.0025974	0.00519481	0	0.0012987	6	0	0.0012987	0	0.0038961	4
ILMN_1824136		0.00649351	0.00649351	0	0.0038961	0	0.00779221	6	0.0779221	0.0012987	0	0.0038961	3
ILMN_2374352	DBNDD1	0.0038961	0	0.00909091	0.00779221	0.0038961	0	6	0.0103896	0.0168831	0.0012987	0	2
ILMN_1731001	ERICH1	0.00519481	0.00519481	0.0025974	0.00519481	0	0.0012987	6	0.00909091	0.00779221	0.0142857	0	3
ILMN_1778121	CALN1	0.00779221	0	0.00519481	0.0038961	0.0025974	0.0012987	6	0.180519	0.0012987	0	0.0038961	3
ILMN_1793460	LOC642381	0.00649351	0	0.0012987	0.00779221	0	0.00779221	6	0.0012987	0	0.00779221	0.0038961	4
ILMN_2134974	RAB38	0.0038961	0.0025974	0.00649351	0.00779221	0	0.00779221	6	0.0987013	0.0103896	0.0038961	0.0038961	2
ILMN_1803376	AEBP2	0.00649351	0.00649351	0.00909091	0.00909091	0.00649351	0.0012987	6	0.00909091	0.138961	0.012987	0.0038961	2
ILMN_1740429	FTL	0.125974	0	0	0	0	0	5	0.00519481	0	0	0	4
ILMN_1736500	GNB2L1	0	0.087013	0	0	0	0	5	0.0012987	0	0	0	4
ILMN_3220792	LOC728658	0.0415584	0	0	0	0	0	5	0.0142857	0	0	0	3
ILMN_3297317	LOC728658	0.0675325	0	0	0	0	0	5	0.048052	0	0	0	3
ILMN_1747716	ALDOB	0	0	0	0	0	0.155844	5	0.287013	0.0012987	0	0	3
ILMN_1684258	LOC646195	0	0.0103896	0	0	0	0	5	0.0012987	0	0	0	4
ILMN_1683498	LOC441034	0	0.209091	0	0	0	0	5	0.0558442	0	0	0	3
ILMN_1755733	RPLP2	0	0.922078	0	0	0	0	5	0.185714	0	0.0818182	0	2
ILMN_1672446	RPL11	0	0.285714	0	0	0	0	5	0.0246753	0	0	0	3
ILMN_2235785	KCNH6	0	0	0	0	0.0428571	0	5	0.318182	0.0012987	0	0	3
ILMN_2114876	RPL11	0	0.416883	0	0	0	0.00779221	5	0.0194805	0	0.0038961	0	3
ILMN_3252446	LOC100129543	0	0	0	0	0.0103896	0	5	0.0285714	0	0	0	3
ILMN_1694742	RPS29	0	0.379221	0	0	0	0.0012987	5	0.0012987	0	0	0	4
ILMN_2319996	RPL3	0	0.285714	0	0	0	0	5	0.0103896	0	0	0	3
ILMN_3176403	FTHL16	0.012987	0	0	0	0	0.0012987	5	0.0311688	0	0	0	3
ILMN_3207060	LOC647276	0	0.206493	0	0	0	0	5	0.1	0	0	0	3
ILMN_1701832	RPL19	0.0623377	0	0	0	0	0	5	0.0688312	0	0	0	3
ILMN_1698940	LOC653232	0	0.0103896	0	0	0	0.0012987	5	0.133766	0	0.00519481	0	3
ILMN_1795342	MLPH	0	0.307792	0	0	0	0.00519481	5	0.14026	0	0.012987	0	2
ILMN_3274470	LOC100133607	0	0	0	0	0.0168831	0	5	0.784416	0.025974	0	0	2
ILMN_1759872	LOC643509	0	0	0	0	0.0506494	0	5	0.350649	0.0974026	0	0	2
ILMN_1811063	LOC649447	0	0.0623377	0	0	0	0	5	0.0038961	0	0.00519481	0	4
ILMN_1782621	RPS12	0	0.0103896	0	0	0	0.0012987	5	0.0636364	0	0	0	3
ILMN_3248833	LOC644928	0.0532468	0	0	0	0	0.0012987	5	0.161039	0.00779221	0.118182	0	2
ILMN_3260286	LOC100128062	0	0	0.0012987	0	0.048052	0	5	0.503896	0.225974	0	0	2
ILMN_1695261	LOC285176	0	0.0285714	0	0	0	0.0012987	5	0.0194805	0	0.0012987	0	3
ILMN_1773080	OAZ1	0	0.0272727	0	0	0	0	5	0.0012987	0	0	0	4
ILMN_1656807	RPL27	0	0.0103896	0	0	0	0	5	0.00649351	0	0	0	4
ILMN_2046856	LOC401019	0	0.0714286	0	0	0	0	5	0.114286	0	0.0116883	0	2
ILMN_1712944	AES	0.224675	0	0	0	0	0	5	0.0012987	0	0	0	4
ILMN_3272996	LOC100129141	0	0.457143	0	0	0	0	5	0.249351	0	0.0597403	0	2
ILMN_1674236	HSPB1	0.0038961	0.0207792	0	0	0	0	5	0.00519481	0	0	0	4
ILMN_1687738	LOC650276	0	0.0246753	0	0	0	0	5	0.235065	0	0	0	3
ILMN_2129102	FLJ40453	0	0	0.0012987	0	0.0948052	0	5	0.306493	0.0324675	0	0.0038961	2
ILMN_3219340	LOC100131713	0	0.111688	0	0	0	0	5	0.0844156	0	0	0	3
ILMN_3248069	LOC653881	0	0.0103896	0	0	0	0.0012987	5	0.231169	0	0.287013	0	2
ILMN_2409078	SNHG10	0	0	0	0	0.215584	0	5	0.615584	0.172727	0	0	2
ILMN_1754220	SF3A2	0.154546	0	0	0	0	0	5	0	0	0	0	4
ILMN_2155322	ZNF652	0.0025974	0	0	0	0.203896	0	5	0.293507	0.112987	0	0	2
ILMN_3227321	LOC731542	0	0.0025974	0	0	0.0857143	0	5	0.00909091	0.0103896	0	0	3
ILMN_1753584	KRT8	0.127273	0	0	0	0	0	5	0	0	0	0	4
ILMN_1661306	LOC643433	0	0.254545	0	0	0	0	5	0.28961	0	0	0	3
ILMN_3183544	LOC100130168	0.0038961	0	0.0025974	0	0.0168831	0	5	0.745455	0.172727	0	0	2
ILMN_1683271	TMSB4X	0	0.587013	0	0	0	0.00519481	5	0.0012987	0	0	0	4
ILMN_2158336	SH3GLB2	0.012987	0	0	0	0	0.0012987	5	0	0	0	0	4
ILMN_1794132	NDUFS8	0.0441558	0	0	0	0	0	5	0.038961	0	0.00909091	0	3
ILMN_1701596	RPS20	0	0.222078	0	0	0	0.0012987	5	0.385714	0	0.00649351	0	3
ILMN_1815578	ZNF223	0.0038961	0	0	0	0.0246753	0	5	0.372727	0.209091	0	0	2
ILMN_3300891	LOC729652	0	0	0	0	0.0168831	0	5	0.167533	0.254545	0	0	2
ILMN_2330495	OCIAD1	0.0025974	0	0.0025974	0	0.112987	0	5	0.196104	0.0922078	0	0	2
ILMN_2091084	C8orf37	0	0	0	0	0.0233766	0	5	0.18961	0.00519481	0	0	3
ILMN_2249018	LOC389816	0	0.0103896	0	0	0	0	5	0.183117	0	0	0	3
ILMN_1712400	SERPINB6	0	0.0454546	0	0	0	0	5	0.37013	0	0.0701299	0	2
ILMN_3200299	LOC646942	0.0584416	0	0	0	0	0	5	0.0012987	0	0.0038961	0	4
ILMN_2067421	PP8961	0	0	0	0	0.012987	0	5	0.00649351	0.0428571	0	0	3
ILMN_2110206	GNPTAB	0	0	0	0	0.0168831	0	5	0.0857143	0.0012987	0	0	3
ILMN_2203876	CCDC68	0	0	0.0025974	0	0.0103896	0	5	0.0636364	0.209091	0	0.0038961	2
ILMN_1651826	BASP1	0	0.0103896	0	0	0	0.00779221	5	0.0493507	0	0	0	3
ILMN_1703565	GLTSCR2	0	0.297403	0	0	0	0.0012987	5	0.115584	0	0.0324675	0	2
ILMN_3202432	LOC644464	0.0025974	0.0103896	0	0	0	0.0012987	5	0.27013	0	0.00909091	0	3
ILMN_1673352	IFITM2	0.0272727	0.00519481	0	0	0.00649351	0	5	0	0	0	0	4
ILMN_2258383	BAX	0.0025974	0	0.0025974	0	0.0246753	0	5	0.0168831	0.00519481	0	0	3
ILMN_1738383	EEF2	0	0.0025974	0	0	0	0.0428571	5	0.162338	0	0.00519481	0	3
ILMN_2108735	EEF1A2	0.148052	0.0025974	0	0	0.00519481	0	5	0.180519	0	0.0506494	0	2
ILMN_3241626	QRFPR	0.0038961	0	0.00909091	0	0.0883117	0	5	0.00909091	0.012987	0	0	3
ILMN_2217955	TTC21B	0.0038961	0	0	0.0012987	0.0896104	0	5	0.0220779	0.0285714	0	0	2
ILMN_3301818	ST20	0.0025974	0	0	0	0.0428571	0	5	0.45974	0.0181818	0	0.0038961	2
ILMN_3238183	BMS1P5	0.0025974	0	0.0012987	0	0.0155844	0	5	0.131169	0.112987	0	0.0012987	2
ILMN_2038778	GAPDH	0.120779	0.00519481	0	0	0.00779221	0.00909091	5	0.135065	0	0.0246753	0	2
ILMN_1815878	C11orf59	0.0025974	0	0	0	0.00779221	0.0142857	5	0.0246753	0	0.0142857	0	2
ILMN_1667257	SDHB	0.0025974	0	0	0	0	0.185714	5	0.233766	0	0	0	3
ILMN_1733927	TCEB2	0.0285714	0.0025974	0	0	0	0.0012987	5	0.00519481	0	0.0311688	0	3
ILMN_1812638	ATP5L	0	0.0025974	0	0	0.0038961	0.0545455	5	0.722078	0	0.0961039	0	2
ILMN_1762573	LOC401630	0.0025974	0	0.00519481	0	0.0792208	0	5	0.328571	0.268831	0.0012987	0.00779221	2
ILMN_1733110	RASSF7	0	0.0038961	0	0	0	0.0103896	5	0.0012987	0	0	0	4
ILMN_2410909	AKT1	0.00909091	0.0714286	0	0	0.0025974	0	5	0.012987	0	0.0376623	0	2
ILMN_1809931	NDRG1	0	0.0025974	0	0	0.0285714	0.00779221	5	0.0883117	0.00519481	0.0428571	0	2
ILMN_1730940	KLHDC3	0	0	0	0	0.0181818	0.00779221	5	0.0272727	0	0.012987	0	2
ILMN_1768357	RTN1	0	0	0.0012987	0.0155844	0	0.0012987	5	0	0	0	0	4
ILMN_3240177	LLPH	0.0025974	0.00519481	0.00519481	0	0.0142857	0	5	0.171429	0.161039	0	0.0038961	2
ILMN_1704537	PHGDH	0	0.00519481	0	0	0	0.0714286	5	0.0142857	0	0.0896104	0	2
ILMN_2387395	SCN3A	0	0	0	0.0012987	0	0.0233766	5	0.00909091	0	0.00909091	0	4
ILMN_1655296	UTRN	0.0025974	0	0	0.0025974	0	0.0194805	5	0.0012987	0.0142857	0.0428571	0.0038961	2
ILMN_2190850	PPID	0.00909091	0	0.0012987	0.0038961	0.0246753	0	5	0.0012987	0	0.0454546	0	3
ILMN_3244060	LOC285205	0.0038961	0.0025974	0.0220779	0	0	0	5	0.00649351	0	0.0038961	0	4
ILMN_1731353	CHPF	0.0012987	0	0.0012987	0.0012987	0.0025974	0.0116883	5	0.0012987	0.0038961	0.0103896	0.0038961	3
ILMN_1773909	LOC645334	0.00909091	0	0	0.0025974	0	0.0935065	5	0.0233766	0.00649351	0.025974	0	2
ILMN_1677292	C5orf30	0.00649351	0	0	0.00779221	0	0.0103896	5	0.0246753	0.00519481	0.0155844	0.0038961	2
ILMN_1739421	CCR8	0.0012987	0.0025974	0	0.0012987	0.0103896	0	5	0.00649351	0.00519481	0.00649351	0	4
ILMN_1776076	POFUT1	0	0	0	0.0155844	0	0.00779221	5	0.0103896	0.012987	0.0012987	0	2
ILMN_1881478		0.0012987	0	0.0025974	0.0103896	0	0.0012987	5	0.00649351	0.0038961	0.0012987	0.0038961	4
ILMN_1674021	LOC646869	0.0272727	0	0	0.0038961	0.0025974	0	5	0.00649351	0.00519481	0.0038961	0.0038961	4
ILMN_2319000	MATK	0.012987	0	0	0.0038961	0	0	5	0.00649351	0.00779221	0.0142857	0.0025974	3
ILMN_1815745	SOX4	0	0.0025974	0.0012987	0.0038961	0.0116883	0.0012987	5	0.0571429	0.0038961	0.0116883	0	2
ILMN_1775901	PHF5A	0.0025974	0	0.0116883	0.0038961	0.0025974	0	5	0.0207792	0.00519481	0.012987	0	2
ILMN_1694249	CD34	0	0.00519481	0.0025974	0	0.0155844	0.0012987	5	0.0012987	0.012987	0.0233766	0.00649351	2
ILMN_1842394		0	0	0	0.123377	0	0.00519481	5	0.0467533	0	0.0038961	0.00649351	3
ILMN_1767184	LOC650950	0.00909091	0.0025974	0	0.00779221	0	0.0116883	5	0.0194805	0.00649351	0.0363636	0	2
ILMN_1809964	OR10J1	0.00779221	0.0103896	0	0.0038961	0	0.00779221	5	0.0038961	0	0.0116883	0	3
ILMN_1803597	FGL1	0.0038961	0	0.0012987	0.0142857	0	0	5	0.00649351	0.00649351	0	0	4
ILMN_1714399	LOC642962	0.012987	0	0.00649351	0.00779221	0	0	5	0.0012987	0.0662338	0.00909091	0.00779221	3
ILMN_1793033	RBM28	0.0402597	0	0	0.0038961	0.00649351	0	5	0.00909091	0.135065	0.025974	0.0038961	2
ILMN_1724211	GPRC5C	0.012987	0	0.0012987	0.0038961	0.00909091	0.0012987	5	0.00649351	0.00909091	0.0038961	0.0038961	4
ILMN_1694780	GCHFR	0.0181818	0.0012987	0.00909091	0	0.0038961	0	5	0.0714286	0.00519481	0.012987	0	2
ILMN_1878670		0.0025974	0.0025974	0	0.0155844	0.00519481	0	5	0.00909091	0	0	0.0012987	4
ILMN_1732514	GALK2	0	0.00519481	0.0012987	0.0038961	0.00519481	0.0116883	5	0	0.00649351	0	0	4
ILMN_1660847	PFKFB3	0.0168831	0	0	0.00779221	0.0038961	0.00779221	5	0.0662338	0.0285714	0	0.0038961	2
ILMN_3226385	LOC729562	0	0.0012987	0.0220779	0.00779221	0	0.0025974	5	0	0.0038961	0.0038961	0	4
ILMN_1749836	LOC23117	0.0025974	0.0025974	0.0025974	0.0025974	0	0.0194805	5	0.00519481	0.00519481	0.00519481	0.00779221	4
ILMN_2276000	CPNE1	0.0038961	0	0.0467533	0.00779221	0	0	5	0.0285714	0.0454546	0.00909091	0.0038961	2
ILMN_1886050	LOC728660	0	0.0103896	0.00519481	0.0038961	0.0025974	0.00779221	5	0.0012987	0.00649351	0.025974	0.0038961	3
ILMN_3239946	LOC729375	0.0025974	0.0103896	0.0025974	0.0038961	0.0025974	0.0025974	5	0.0012987	0.0103896	0.0220779	0.0038961	2
ILMN_3238364	PLGLB2	0	0.0272727	0	0.0038961	0.0025974	0.00779221	5	0	0.012987	0	0.0038961	3
ILMN_1680436	CSHL1	0.0038961	0.0103896	0	0.00779221	0.0038961	0	5	0.0298701	0.00649351	0.00909091	0.0038961	3
ILMN_1900347		0.0038961	0	0.0012987	0	0.0038961	0.0350649	5	0.0545455	0.0012987	0	0.0662338	2
ILMN_1708004	GTSCR1	0.0012987	0	0.0012987	0.122078	0	0.00519481	5	0	0.0103896	0.00909091	0.0038961	3
ILMN_1916335		0.00909091	0.00519481	0	0.0012987	0.0025974	0.0155844	5	0.11039	0.00779221	0.00909091	0.0324675	2
ILMN_3249366	JMJD8	0.0038961	0.0441558	0.0012987	0.00779221	0.0025974	0	5	0.0506494	0.00649351	0.038961	0	2
ILMN_1774206	LOC647108	0.012987	0.0025974	0.0012987	0.0038961	0.00779221	0.0012987	5	0.0038961	0.0038961	0	0	4
ILMN_1658978	LOC650155	0.0038961	0.0025974	0.0038961	0.0155844	0.0038961	0.0012987	5	0.00909091	0.00519481	0.0116883	0.0402597	2
ILMN_1884277		0.00519481	0	0.00649351	0.0038961	0.0038961	0.012987	5	0.0116883	0.00649351	0.0038961	0.0155844	2
ILMN_1662168	SP3	0.00909091	0	0.00649351	0.0038961	0	0.0207792	5	0.0246753	0.0285714	0	0	2
ILMN_1769412	RAPGEF1	0.0038961	0.0012987	0.00649351	0	0.101299	0.0012987	5	0.00649351	0.00649351	0.0805195	0	3
ILMN_3236637	PIP4K2A	0.0025974	0.0025974	0.0025974	0.0181818	0.00519481	0.00779221	5	0.00909091	0.00519481	0.00649351	0	4
ILMN_1663618	STAT3	0.00909091	0	0.00519481	0.0519481	0.0025974	0.00779221	5	0.00779221	0.0168831	0.0428571	0	2
ILMN_1782399	LOC400456	0.0038961	0	0.0012987	0.0545455	0.00909091	0.0012987	5	0.0142857	0.0012987	0	0.0285714	2
ILMN_2375156	PHF7	0.00649351	0.00519481	0	0.0038961	0.0454546	0.00519481	5	0.0038961	0.00779221	0.0298701	0.0038961	3
ILMN_1781890	KIAA1486	0.0298701	0	0.0025974	0.00779221	0.0038961	0.00779221	5	0.00909091	0.237662	0.0454546	0	2
ILMN_1733164	FBXO11	0.012987	0.00519481	0.00519481	0.0038961	0.0038961	0.0012987	5	0.0506494	0	0.0038961	0.0142857	2
ILMN_1686498	LOC650975	0.0025974	0.0025974	0.00909091	0.0012987	0.00909091	0.0337662	5	0.0038961	0.00519481	0.0038961	0.0038961	4
ILMN_2152010	CBWD1	0.0363636	0	0.00779221	0.00779221	0.00909091	0.0012987	5	0	0.0155844	0.0454546	0.0038961	2
ILMN_2160005	NUMA1	0.00909091	0.00519481	0.00519481	0.0012987	0.209091	0.0012987	5	0.0142857	0.0454546	0.00519481	0	2
ILMN_1705364	BAT3	0.00649351	0.222078	0.0025974	0.00779221	0.0038961	0.00909091	5	0.048052	0.0012987	0.0597403	0	2
ILMN_2094718	TPT1	0	0.101299	0	0	0	0.0103896	4	0.0103896	0	0	0	3
ILMN_2048326	RPS27A	0	0.815584	0	0	0	0.0207792	4	0.958442	0	0.133766	0	2
ILMN_1754990	LOC388720	0	0.087013	0	0	0	0.0298701	4	0.0428571	0	0.264935	0	2
ILMN_1655637	UPK1A	0	0.0220779	0	0	0	0.048052	4	0	0	0	0	4
ILMN_1651680	LOC649150	0.0116883	0.00519481	0	0	0	0.0350649	4	0.146753	0	0	0	3
ILMN_3201843	LOC644604	0	0.611688	0	0	0	0.0194805	4	0.385714	0	0.0818182	0	2
ILMN_3304519	LOC728576	0	0.112987	0	0	0	0.0194805	4	0.038961	0	0.0155844	0	2
ILMN_3176040	LOC100130446	0	0.471429	0	0	0	0.0831169	4	0.433766	0.00519481	0.463636	0	2
ILMN_1711073	LOC653489	0.0272727	0	0.0012987	0	0.0168831	0	4	0.6	0.827273	0	0	2
ILMN_1690114	PTPLAD2	0.00909091	0	0.0103896	0	0.0168831	0	4	0.777922	0.24026	0	0	2
ILMN_1659095	LOC644029	0	0.0285714	0	0	0	0.0233766	4	0.0727273	0	0	0	3
ILMN_3272378	EZR	0	0.431169	0	0	0	0.0636364	4	0	0	0	0	4
ILMN_2130078	CDKN2AIPNL	0	0	0.0831169	0	0.0961039	0	4	0.809091	0.177922	0	0.0038961	2
ILMN_3217172	LOC286444	0.0168831	0	0	0	0.0116883	0	4	0.109091	0	0	0	3
ILMN_1801216	S100P	0	0.0324675	0	0	0	0.012987	4	0	0	0	0	4
ILMN_3225505	LOC728553	0	0.448052	0	0	0	0.206493	4	0.262338	0	0.0428571	0	2
ILMN_3218248	LOC440595	0.0415584	0	0	0	0.00909091	0.131169	4	0.277922	0	0.0272727	0	2
ILMN_1671971	LOC644743	0.177922	0	0	0	0.0987013	0	4	0.0012987	0	0	0	4
ILMN_3245403	LOC100133931	0	0.132467	0	0	0	0.012987	4	0.0194805	0	0	0	3
ILMN_3199798	LOC389342	0	0.893506	0	0	0	0.275325	4	0.737662	0	0.503896	0	2
ILMN_1764721	RPL8	0.628571	0.0246753	0	0	0	0	4	0.62987	0	0.0675325	0	2
ILMN_3298037	LOC728453	0	0.0454546	0	0	0	0.0194805	4	0.0233766	0	0.00649351	0	3
ILMN_2087060	TOMM7	0	0.0181818	0	0	0	0.180519	4	0.45974	0	0.0896104	0	2
ILMN_1761155	PABPC1	0	0	0	0	0.0142857	0.0311688	4	0.0636364	0	0.0168831	0	2
ILMN_3276794	LOC440027	0	0.0493507	0	0	0	0.0350649	4	0.0883117	0	0.122078	0	2
ILMN_1789809	LOC644511	0.315584	0.0025974	0	0	0.0311688	0	4	0.0701299	0	0.0038961	0	3
ILMN_1706483	C1orf116	0.309091	0.00649351	0	0	0	0.012987	4	0	0	0	0	4
ILMN_1672755	LOC649548	0	0.00519481	0	0	0.0168831	0.0311688	4	0.385714	0	0.0038961	0	3
ILMN_1808939	RPS6	0	0.263636	0	0	0	0.758442	4	0.318182	0	0.0207792	0	2
ILMN_1656662	LOC731365	0	0.0844156	0	0	0	0.0155844	4	0.0558442	0.0038961	0.203896	0	2
ILMN_2343775	RPL38	0	0.074026	0	0	0	0.0142857	4	0.0181818	0	0.0935065	0	2
ILMN_1756674	ATP5EP2	0	0.0597403	0	0	0.103896	0	4	0.00649351	0	0.0012987	0	4
ILMN_2408039	EEF1D	0.793507	0.0012987	0	0	0.0948052	0.0012987	4	0.47013	0	0.0272727	0	2
ILMN_2359907	CD68	0.115584	0	0.00519481	0	0.115584	0	4	0.97013	0.702597	0.00909091	0.00779221	2
ILMN_1782543	EEF1D	0.303896	0	0	0	0.00909091	0.0831169	4	0.572727	0	0.109091	0	2
ILMN_1675848	MYL12A	0	0.0181818	0	0	0	0.0194805	4	0.0103896	0	0.048052	0	2
ILMN_1712155	RPL6	0	0.457143	0	0	0	0.0415584	4	0.328571	0.00519481	0.106494	0	2
ILMN_3238213	KILLIN	0.0038961	0	0.0649351	0	0.222078	0	4	0.0012987	0.0558442	0	0	3
ILMN_1652230	LOC647361	0	0.0506494	0	0	0	0.0194805	4	0.0935065	0.0038961	0.0376623	0	2
ILMN_1749662	GPX1	0.0298701	0	0	0	0.0103896	0	4	0.0038961	0	0.0038961	0	4
ILMN_2398572	FXYD2	0.0818182	0	0	0	0	0.451948	4	0.0636364	0.00519481	0.00909091	0	3
ILMN_1792363	KLK4	0	0.646753	0	0	0.0168831	0	4	0.0701299	0	0.0454546	0	2
ILMN_1656625	RPS24	0	0.976623	0	0	0	0.0636364	4	0.609091	0	0.268831	0	2
ILMN_2175712	NDUFA11	0.0207792	0	0	0	0.0103896	0	4	0.0012987	0	0.012987	0	3
ILMN_2166831	RPS4X	0.0012987	0.144156	0	0	0.0038961	0.0532468	4	0.231169	0	0.0441558	0	2
ILMN_1767139	NDUFA13	0.518182	0.00519481	0	0	0.0103896	0	4	0.11039	0	0	0	3
ILMN_1809495	COX8A	0.012987	0.4	0	0	0	0.0012987	4	0.238961	0	0.0584416	0	2
ILMN_2135456	FLJ32784	0	0	0.0207792	0	0.0428571	0	4	0.0012987	0.0194805	0.00909091	0.00519481	3
ILMN_1652207	COX4I1	0	0.364935	0	0.0012987	0	0.0350649	4	0.118182	0	0.122078	0	2
ILMN_2190851	PPID	0.00649351	0	0.0220779	0	0.107792	0	4	0.255844	0.353247	0	0	2
ILMN_2369785	SNRPD2	0	0.471429	0	0	0	0.0116883	4	0.0545455	0	0.132467	0	2
ILMN_1726769	CNDP2	0	0.192208	0	0	0	0.0337662	4	0.0116883	0	0.0506494	0	2
ILMN_1787879	ARL2	0.0519481	0.163636	0	0	0.0025974	0.0012987	4	0.0896104	0	0.0402597	0	2
ILMN_1680757	LRRC26	0	0.331169	0	0	0.0246753	0	4	0.392208	0	0.487013	0	2
ILMN_1662618	SQSTM1	0.146753	0.00649351	0	0	0	0.0298701	4	0.0012987	0	0.0272727	0	3
ILMN_1713394	LOC441876	0	0.0194805	0	0	0.0025974	0.0987013	4	0.454545	0	0.0922078	0	2
ILMN_1666471	UQCRQ	0	0.0818182	0	0	0.0025974	0.124675	4	0.606494	0	0.122078	0	2
ILMN_1791396	DGCR6	0.0038961	0.109091	0	0	0.0246753	0.0012987	4	0.0779221	0	0.0974026	0	2
ILMN_1813650	INPP5F	0.0597403	0	0	0	0.048052	0	4	0.0012987	0	0	0	4
ILMN_2179579	SNHG3	0	0	0.0220779	0	0.0428571	0	4	0.0961039	0.0337662	0.0038961	0.0038961	2
ILMN_3251944	LOC100130598	0.0415584	0	0.0025974	0	0.0727273	0	4	0.0103896	0.209091	0.00909091	0	2
ILMN_1687805	LOC651894	0	0.0896104	0	0	0.0038961	0.0792208	4	0.851948	0	0.0584416	0	2
ILMN_1666409	PSMB6	0.0233766	0	0	0	0	0.012987	4	0.0701299	0	0.0506494	0	2
ILMN_3234841	LOC728517	0	0.074026	0	0	0.0025974	0.277922	4	0.467533	0	0.261039	0	2
ILMN_1777765	C12orf10	0.0272727	0.0662338	0	0	0.0038961	0.00909091	4	0.0012987	0	0.0142857	0	3
ILMN_2205470	FAM153B	0.00909091	0	0.0155844	0	0.0103896	0	4	0.536364	0.198701	0	0.0025974	2
ILMN_1809013	MYL6	0	0.171429	0	0	0	0.551948	4	0.0012987	0	0.0896104	0	3
ILMN_1761566	C5orf32	0.087013	0	0	0	0.0012987	0.0311688	4	0.0194805	0	0	0	3
ILMN_1719753	VGLL1	0.0584416	0	0	0	0.0038961	0.012987	4	0.0012987	0	0	0	4
ILMN_2075334	HIST1H4C	0.523377	0.00649351	0	0	0	0.0987013	4	0.420779	0	0.0623377	0	2
ILMN_2117330	NDUFB2	0.0012987	0.0454546	0	0.0012987	0.0038961	0.012987	4	0.0662338	0.0012987	0.0467533	0	2
ILMN_1685630	SIGLEC6	0.0402597	0.0025974	0.0246753	0	0.00519481	0	4	0.0285714	0.138961	0	0.00519481	2
ILMN_1714167	CYB5A	0	0.0285714	0	0.0025974	0	0.0233766	4	0.00649351	0.00779221	0.0038961	0	4
ILMN_1718336	C7orf50	0.00779221	0.2	0	0	0	0.0415584	4	0.0857143	0.00519481	0.453247	0	2
ILMN_1769634	STRA13	0	0.0428571	0	0	0.0168831	0.0012987	4	0.341558	0	0.0272727	0	2
ILMN_2196232	C1orf210	0.012987	0.00519481	0.0337662	0	0.00909091	0	4	0.271429	0.012987	0	0	2
ILMN_2180239	DOPEY2	0.125974	0	0.0025974	0	0.0506494	0	4	0.0558442	0.0402597	0.0012987	0.0038961	2
ILMN_3249618	LOC100133477	0.0012987	0.0714286	0	0	0.00649351	0.0194805	4	0.00649351	0	0.0116883	0	3
ILMN_1678757	BCYRN1	0.264935	0.00519481	0	0	0.467533	0	4	0.606494	0	0.374026	0	2
ILMN_2072598	LOC401357	0.0272727	0	0	0.0038961	0.00779221	0.0207792	4	0.00649351	0	0.00649351	0	4
ILMN_1785336	PMM2	0.0025974	0.0103896	0	0	0.0168831	0.0038961	4	0.00519481	0	0.0116883	0	3
ILMN_3283015	LOC100133185	0	0	0.0155844	0.0012987	0.0038961	0.0103896	4	0.0012987	0.00519481	0	0.0038961	4
ILMN_1739257	EIF3E	0	0.732468	0	0.0038961	0	0.123377	4	0.464935	0.00649351	0.672727	0	2
ILMN_1676393	ATP5G1	0.0038961	0.0142857	0	0.0038961	0	0.0402597	4	0.087013	0.0012987	0.0142857	0	2
ILMN_1683905	C19orf21	0.00779221	0	0	0.0181818	0.0103896	0	4	0.012987	0.0792208	0.00779221	0.00779221	2
ILMN_3198247	LOC388707	0.0116883	0	0	0.0038961	0	0.012987	4	0.0519481	0.00779221	0.0376623	0	2
ILMN_1706376	OSBP	0.0025974	0.151948	0	0	0.0038961	0.0688312	4	0.11039	0.0012987	0.048052	0	2
ILMN_1689156	MMAB	0.0818182	0	0.0025974	0	0.0103896	0.0012987	4	0.0142857	0	0.025974	0	2
ILMN_2344204	PRR13	0	0.707792	0	0.0038961	0	0.0233766	4	0.262338	0.0038961	0.177922	0	2
ILMN_1729281	SPHK2	0.0038961	0.0142857	0.0025974	0.0012987	0	0.0194805	4	0.201299	0.0038961	0.453247	0	2
ILMN_1745737	DIS3L2	0.00649351	0	0	0	0.0311688	0.0194805	4	0.0012987	0.00519481	0.0012987	0	4
ILMN_1717674	PEPD	0.0038961	0.0025974	0	0.0012987	0.0285714	0.264935	4	0.00519481	0	0.0454546	0	3
ILMN_2191428	UBB	0	0.446753	0	0.0012987	0.00909091	0.332468	4	0.231169	0	0.594805	0	2
ILMN_1653575	IL18BP	0.0038961	0	0	0.0155844	0.0025974	0.0233766	4	0.0012987	0.0363636	0.0012987	0.0844156	2
ILMN_1665508	C10orf12	0.0025974	0	0.0025974	0.0415584	0.00519481	0.0155844	4	0.0012987	0.00779221	0.0220779	0.012987	2
ILMN_1689389	SF3B5	0.00779221	0.0805195	0	0	0.0025974	0.0337662	4	0.244156	0	0.012987	0	2
ILMN_1747355	CCL3L1	0.0038961	0.0025974	0.0012987	0.0103896	0	0.0298701	4	0.00649351	0	0.0038961	0.0038961	4
ILMN_1711122	LOC653073	0.0012987	0	0.00519481	0.0012987	0.112987	0.0116883	4	0.0012987	0	0.0038961	0.0038961	4
ILMN_1776703	TIRAP	0	0	0.0116883	0.0038961	0.0142857	0.00519481	4	0.00909091	0.0012987	0.012987	0.0038961	3
ILMN_1843478		0.0246753	0	0	0.0142857	0.00649351	0	4	0.0038961	0.012987	0.00909091	0.012987	2
ILMN_3235514	GPR183	0.00909091	0	0.0116883	0.00779221	0.0038961	0.012987	4	0.00909091	0.0103896	0.0038961	0.012987	2
ILMN_1697448	TXNIP	0.0038961	0.177922	0	0	0	0.3	4	0.128571	0.0012987	0.206493	0	2
ILMN_1697002	LOC646256	0.0818182	0	0	0.0311688	0	0.0012987	4	0.0038961	0	0.0012987	0.0038961	4
ILMN_1706273	HCCA2	0.0038961	0.0103896	0.00519481	0	0.0038961	0.0350649	4	0	0	0.0155844	0	3
ILMN_3183620	LOC100128326	0.0012987	0.0038961	0	0.0038961	0.074026	0.0350649	4	0.00779221	0	0.012987	0	3
ILMN_3225591	RPL14L	0.0025974	0.744156	0	0	0.00909091	0.0415584	4	0.546753	0.0012987	0.179221	0	2
ILMN_1810835	SPRR3	0.0675325	0.331169	0	0.0012987	0	0	4	0.0038961	0	0	0	4
ILMN_1729208	NGFRAP1	0.0025974	0.00519481	0	0.0038961	0.0246753	0.0311688	4	0.061039	0.012987	0	0	2
ILMN_1722753	GJA5	0.0012987	0	0.00519481	0.00779221	0.0168831	0.0116883	4	0.00909091	0.0285714	0	0.0038961	3
ILMN_1873090		0.0493507	0	0.00519481	0.0350649	0.0038961	0	4	0.038961	0.087013	0	0	2
ILMN_1652218	LOC440080	0.0142857	0	0.0337662	0.0012987	0.00649351	0.0012987	4	0	0.0168831	0.00519481	0.0233766	2
ILMN_1832072		0.0012987	0.0493507	0.0649351	0.0025974	0.00519481	0	4	0.00909091	0.0012987	0.00909091	0.0038961	4
ILMN_1723021	ICMT	0.00909091	0.0012987	0.0207792	0.0376623	0.0038961	0	4	0.0038961	0.0116883	0.0103896	0	2
ILMN_2175894	HNRPR	0.0012987	0.0727273	0.0025974	0.0012987	0.0272727	0.00779221	4	0.0233766	0.0155844	0	0	2
ILMN_1685572	MAGEB6	0.0168831	0	0.0012987	0.11039	0	0.0012987	4	0.0012987	0.00519481	0.0467533	0.0038961	3
ILMN_1789653	PBLD	0.012987	0	0.00519481	0.00779221	0.0168831	0.00779221	4	0.0038961	0.00519481	0	0	4
ILMN_1777479	CDYL2	0.0350649	0	0.0012987	0.0038961	0.00649351	0.0428571	4	0.0012987	0.14026	0	0.0038961	3
ILMN_1776524	LOC644634	0.00909091	0.0025974	0	0.0233766	0.0168831	0.0038961	4	0.00909091	0.0688312	0.0038961	0.00779221	3
ILMN_1698258	DNAJC8	0	0.00649351	0.0012987	0.0012987	0.0948052	0.0662338	4	0.427273	0.0012987	0.161039	0	2
ILMN_1767643	CTRB2	0.0181818	0.0025974	0.0012987	0.0038961	0.0818182	0.0012987	4	0.0038961	0.012987	0.012987	0	2
ILMN_1695731	TUBG1	0.0025974	0.0155844	0.0012987	0.0012987	0.00779221	0.0935065	4	0.0012987	0	0.0272727	0	3
ILMN_1683635	C11orf70	0.0025974	0.0025974	0.0012987	0.0038961	0.0428571	0.0350649	4	0.0220779	0.0207792	0.00909091	0.0038961	2
ILMN_3238751	PMS2L4	0.0038961	0.0246753	0	0	0.00649351	0.331169	4	0.0324675	0	0.0376623	0	2
ILMN_1802535	LOC649897	0.00909091	0.0103896	0.00649351	0	0.0415584	0.00779221	4	0.0038961	0.0012987	0.012987	0.0038961	3
ILMN_1748844	CNKSR3	0	0.0025974	0.00909091	0.0883117	0	0.0818182	4	0.0012987	0.0168831	0.0116883	0.0038961	2
ILMN_1858105		0.00909091	0.0246753	0.00519481	0.0155844	0	0.00779221	4	0.198701	0.00519481	0.00649351	0.0038961	3
ILMN_1895686		0.0155844	0.0025974	0.149351	0.0038961	0.0025974	0.0012987	4	0.0012987	0.00779221	0.0038961	0.00519481	4
ILMN_2227266	TMEM35	0.235065	0.0025974	0.0012987	0.0038961	0	0.0233766	4	0.0012987	0.0038961	0.00649351	0	4
ILMN_1669966	NDUFS7	0.0038961	0.0922078	0.0012987	0	0.00779221	0.0818182	4	0.0727273	0	0.0636364	0	2
ILMN_1760610	LOC654116	0.00909091	0.00519481	0.0012987	0.0012987	0.0285714	0.048052	4	0.00649351	0.00519481	0.0246753	0	3
ILMN_1748366	SLC5A9	0.0116883	0.00519481	0.00519481	0.0311688	0.00779221	0.0012987	4	0.0012987	0.00779221	0.025974	0.0038961	3
ILMN_1663422	RGL4	0.00519481	0.00649351	0.0155844	0.0038961	0.0038961	0.0298701	4	0	0.012987	0	0	3
ILMN_1802192	C10orf99	0.0025974	0	0.0012987	0.0038961	0.381818	0.012987	4	0.144156	0.0155844	0.00909091	0.0038961	2
ILMN_1675982	GGA3	0.00909091	0.0493507	0.0025974	0.0038961	0.0038961	0.0155844	4	0.0038961	0.00519481	0.0012987	0.0038961	4
ILMN_1812600	LOC391352	0.00649351	0	0.00779221	0.025974	0.0285714	0.00519481	4	0.00519481	0.0168831	0.0038961	0.0038961	3
ILMN_1882881		0.00649351	0.0025974	0.0025974	0.0506494	0.0896104	0.0012987	4	0.0142857	0.123377	0.0025974	0.0038961	2
ILMN_1660844	INTS4	0.00649351	0.00519481	0.0012987	0.00779221	0.0571429	0.0194805	4	0.00909091	0.0792208	0.0116883	0.0038961	2
ILMN_1912611		0.0103896	0	0.00649351	0.0038961	0.0038961	0.112987	4	0.00909091	0.00519481	0.00519481	0.0038961	4
ILMN_1704354	NCDN	0.0012987	0	0.00909091	0.00649351	0.21039	0.012987	4	0.00649351	0	0	0.0038961	4
ILMN_1736353	PSMC1	0.00519481	0.580519	0	0	0.0038961	0.531169	4	0.0844156	0.0012987	0.532467	0	2
ILMN_3307818	C9orf106	0.133766	0.0025974	0.0025974	0.00779221	0.00649351	0.0155844	4	0.00779221	0.0103896	0.0142857	0.00649351	2
ILMN_3243529	FDXACB1	0.00519481	0	0.11039	0.0038961	0.292208	0.0012987	4	0.00519481	0.012987	0.0272727	0.0025974	2
ILMN_3239121	LOC100133409	0.0350649	0.00519481	0.0207792	0.00909091	0.00779221	0.00779221	4	0.0012987	0.0103896	0.0207792	0.0038961	2
ILMN_1663159	CTNND1	0.0311688	0.0493507	0.00649351	0.00779221	0.00779221	0.0038961	4	0.0038961	0.0324675	0.0272727	0.0038961	2
ILMN_1880796		0.00909091	0	0.0025974	0.00779221	0.0428571	0.116883	4	0.0038961	0.0272727	0.0519481	0.0038961	2
ILMN_1880864		0.266234	0.00649351	0	0.00779221	0.0038961	0.0350649	4	0.0493507	0	0.0038961	0.0038961	3
ILMN_2225511	BRMS1L	0.00909091	0.0103896	0.00519481	0.00649351	0.00909091	0.0987013	4	0.0012987	0.0584416	0.0012987	0.0155844	2
ILMN_1791884	SNHG11	0.0012987	0.00519481	0.00779221	0.00779221	0.171429	0.0636364	4	0.0857143	0.00779221	0.315584	0	2
ILMN_1852461		0.00519481	0.0766234	0.00649351	0.00779221	0.0025974	0.383117	4	0.0012987	0.0038961	0.0376623	0.012987	2
ILMN_1748538	ALDH1A2	0.00909091	0.0324675	0.00519481	0.00779221	0.00649351	0.298701	4	0.0038961	0.012987	0.0116883	0.00519481	2
ILMN_3266128	LOC100129553	0.81948	0	0	0	0.0168831	0.012987	3	0.766234	0	0.0155844	0	2
ILMN_3226663	MGC26356	0	0.0493507	0.118182	0	0.0103896	0	3	0.633766	0.0922078	0	0	2
ILMN_2331501	UBC	0.012987	0.0246753	0	0	0	0.149351	3	0.223377	0	0.0272727	0	2
ILMN_1713369	RPL13A	0.0415584	0	0	0	0.0285714	0.0623377	3	0.0636364	0	0	0	3
ILMN_1738482	CEP27	0.0272727	0	0.116883	0	0.0649351	0	3	0.975325	0.220779	0	0.0038961	2
ILMN_1652768	LOC440589	0.545455	0.263636	0	0	0.398701	0.00779221	3	0.0298701	0	0.194805	0	2
ILMN_1738678	C9orf130	0.0493507	0	0.0142857	0	0.0246753	0	3	0.115584	0.0194805	0	0.0025974	2
ILMN_1760714	RPS3	0.177922	0.0493507	0	0	0.00909091	0.012987	3	0.590909	0	0.0597403	0	2
ILMN_1762747	RPL15	0	0.118182	0	0	0.0116883	0.0493507	3	0.238961	0.00649351	0.0415584	0	2
ILMN_1788742	LOC441246	0.0025974	0.061039	0	0	0.241558	0.0311688	3	0.137662	0	0.012987	0	2
ILMN_1782890	SLC25A3	0	0.0766234	0	0	0.0181818	0.0116883	3	0.103896	0	0.025974	0	2
ILMN_2218277	RPS2	0.0246753	0.00519481	0	0	0.35974	0.0701299	3	0.367532	0	0.0428571	0	2
ILMN_1695598	LOC441775	0.551948	0.0025974	0	0	0.576623	0.0571429	3	0.645455	0	0.048052	0	2
ILMN_3201986	LOC100132795	0.012987	0	0	0	0.0168831	0.0428571	3	0.0415584	0	0.00909091	0	3
ILMN_1710756	ENO1	0.0493507	0.0181818	0	0	0	0.0311688	3	0.306493	0	0.012987	0	2
ILMN_3295847	LOC645387	0.0532468	0.163636	0	0	0	0.0233766	3	0.3	0	0.061039	0	2
ILMN_1664610	LOC402057	0.0025974	0.0493507	0	0	0.0454546	0.209091	3	0.242857	0	0.525974	0	2
ILMN_2112493	DAP	0.357143	0	0	0	0.0688312	0.294805	3	0.18961	0	0.353247	0	2
ILMN_1781045	FXYD2	0.0324675	0.0142857	0	0.00909091	0	0.0415584	3	0.222078	0	0.00519481	0	3
ILMN_1737074	LOC440589	0.262338	0.0142857	0	0	0.484416	0.00779221	3	0.836364	0.00519481	0.0116883	0	2
ILMN_1787314	ALS2CR14	0.277922	0	0.0272727	0	0.127273	0	3	0.133766	0.00649351	0.0038961	0.0142857	2
ILMN_1802252	GAPDH	0.0779221	0	0	0	0.249351	0.0636364	3	0.255844	0	0	0	3
ILMN_1657612	LOC285900	0.0038961	0.0207792	0	0	0.0103896	0.32987	3	0.393506	0	0.0337662	0	2
ILMN_2038772	RPS9	0.849351	0.00519481	0	0	0.906493	0.0636364	3	0.325974	0	0	0	3
ILMN_2411723	RPSA	0.00519481	0.0961039	0	0	0.0181818	0.0376623	3	0.138961	0	0.0142857	0	2
ILMN_1795937	VIL2	0.0181818	0.474026	0	0	0	0.131169	3	0.0558442	0	0	0	3
ILMN_1660577	ATP5G2	0.125974	0.00519481	0	0	0.0155844	0.0571429	3	0.667532	0	0.0584416	0	2
ILMN_3247882	ERI3	0.0415584	0	0	0	0.0116883	0.0103896	3	0.0103896	0	0.0636364	0	2
ILMN_1777296	ACTB	0.296104	0.0012987	0	0	0.78961	0.61039	3	0.511688	0.00779221	0.528571	0	2
ILMN_1666385	CALM3	0.00649351	0.123377	0	0	0.0246753	0.537662	3	0.215584	0	0.0272727	0	2
ILMN_1753342	SAT1	0.0272727	0.074026	0	0	0.00649351	0.0311688	3	0.0350649	0.012987	0.0038961	0	2
ILMN_1675656	PPFIBP2	0.012987	0.645455	0	0	0	0.372727	3	0.14026	0	0.0896104	0	2
ILMN_1760320	GNB1	0	0.223377	0	0	0.0168831	0.0103896	3	0.333766	0.0012987	0.146753	0	2
ILMN_1809347	LOC729466	0	0.0714286	0	0	0.0116883	0.311688	3	0.462338	0	0.24026	0	2
ILMN_1768311	LOC728888	0.0844156	0	0	0	0.0168831	0.012987	3	0.246753	0	0.00909091	0	3
ILMN_3242912	LOC100133564	0.0116883	0	0.0662338	0	0.012987	0	3	0.150649	0.00649351	0.0194805	0	2
ILMN_2319414	BTF3	0	0.206493	0	0	0.0987013	0.105195	3	0.525974	0	0.0896104	0	2
ILMN_1737992	CRAT	0.0779221	0	0	0	0.0415584	0.0441558	3	0.00909091	0	0.00909091	0	4
ILMN_3283573	LOC647276	0.0181818	0.0584416	0	0	0.0168831	0.0025974	3	0.0194805	0.0038961	0.241558	0	2
ILMN_3245559	CDK2AP1	0.0012987	0.272727	0	0	0.0896104	0.0337662	3	0.0844156	0	0.0116883	0	2
ILMN_3301324	LOC729301	0.0012987	0.220779	0	0	0.0168831	0.488312	3	0.433766	0	0.0675325	0	2
ILMN_1791826	RAB25	0.0376623	0.0038961	0	0	0.105195	0.0506494	3	0.11039	0	0.0428571	0	2
ILMN_1671374	C19orf53	0.0779221	0.0766234	0	0	0	0.0311688	3	0.323377	0	0.268831	0	2
ILMN_1713636	S100A6	0.241558	0.135065	0	0	0.0025974	0.163636	3	0.320779	0	0.0376623	0	2
ILMN_2099586	CCDC28B	0.0168831	0	0	0.0181818	0.0272727	0	3	0.0415584	0.00519481	0.0415584	0.0038961	2
ILMN_1762725	EIF3L	0.0038961	0.418182	0	0	0.074026	0.267533	3	0.793507	0	0.284416	0	2
ILMN_1898311		0	0.00519481	0	0.0441558	0.0168831	0.0155844	3	0.0038961	0.00649351	0	0.0025974	4
ILMN_3296979	LOC730187	0.0168831	0.32987	0	0	0.0012987	0.0415584	3	0.694805	0.0012987	0.0428571	0	2
ILMN_3244019	LOC647886	0.0194805	0.0025974	0	0.0012987	0.0948052	0.012987	3	0.038961	0.0779221	0.00649351	0	2
ILMN_1792314	ACTR1A	0.125974	0.163636	0	0	0.00519481	0.0220779	3	0.0181818	0.0012987	0.0584416	0	2
ILMN_2086417	NDUFV2	0.038961	0.0766234	0	0	0.0766234	0.00779221	3	0.0636364	0	0.0597403	0	2
ILMN_1659343	BOLA2	0.0454546	0.151948	0	0	0.00909091	0.0155844	3	0.0506494	0	0.475325	0	2
ILMN_1725597	FXYD4	0.675325	0.0012987	0	0.0012987	0.437662	0.861039	3	0.707792	0	0.383117	0	2
ILMN_1722855	VEGFB	0.937662	0.0025974	0	0.0012987	0.387013	0.0454546	3	0.861039	0	0.166234	0	2
ILMN_3208056	LOC648294	0.307792	0.0025974	0	0	0.151948	0.0415584	3	0.131169	0	0.0714286	0	2
ILMN_1794767	OR52N5	0.00909091	0.0142857	0	0.0181818	0	0.0428571	3	0.0012987	0.0493507	0.162338	0.00649351	2
ILMN_3262025	LOC100127993	0	0.362338	0	0.0038961	0.0233766	0.0766234	3	0.176623	0.0038961	0.218182	0	2
ILMN_1911713		0.0038961	0.0155844	0.0025974	0.0519481	0	0.0272727	3	0.00649351	0.297403	0.0987013	0.00519481	2
ILMN_1767103	C11orf63	0.087013	0	0	0.17013	0.0168831	0.0012987	3	0.0220779	0.0285714	0.0038961	0.00779221	2
ILMN_1806022	LOC647947	0	0.00519481	0.0025974	0.0155844	0.0103896	0.0194805	3	0.0012987	0.0103896	0.0038961	0.0038961	3
ILMN_2053546	LOC653314	0.162338	0	0	0	0.525974	0.0532468	3	0.532467	0	0.0116883	0	2
ILMN_2061310	ZNF280C	0.00649351	0.00649351	0.0116883	0.0376623	0.0168831	0	3	0.0753247	0.0181818	0.0038961	0	2
ILMN_1756102	RFX3	0.0103896	0	0.0012987	0.0402597	0	0.0233766	3	0.00519481	0.012987	0	0.0376623	2
ILMN_2390318	CIDEA	0	0.0103896	0.00649351	0.0155844	0.0038961	0.012987	3	0.0012987	0.0038961	0.0038961	0.0038961	4
ILMN_1698307	DBNL	0.0623377	0.074026	0.0025974	0	0.00649351	0.0103896	3	0.135065	0	0.0142857	0	2
ILMN_3202591	LOC440311	0.528571	0	0	0.0012987	0.0896104	0.22987	3	0.171429	0.00519481	0.122078	0	2
ILMN_3239881	PRSS36	0.0285714	0	0.0012987	0.0038961	0.0142857	0.0350649	3	0.0012987	0.00519481	0.0272727	0.0038961	3
ILMN_1671733	LOC653184	0.0662338	0.0103896	0.0025974	0.00779221	0	0.0350649	3	0.00519481	0.0012987	0.00909091	0.0038961	4
ILMN_1851107		0.123377	0	0	0.0155844	0.00519481	0.0909091	3	0	0	0	0.0025974	4
ILMN_1748827	LOC388564	0.00649351	0.0142857	0	0.0012987	0.171429	0.0194805	3	0	0	0.0168831	0	3
ILMN_1851169		0.012987	0	0.0012987	0.00649351	0.0168831	0.0220779	3	0.0012987	0.012987	0.0896104	0.0038961	2
ILMN_1777903	LOC648541	0.146753	0.0025974	0	0.0324675	0.0116883	0.0012987	3	0.0012987	0.0285714	0.00779221	0	3
ILMN_1846630		0.0623377	0.00519481	0.0012987	0.0285714	0	0.012987	3	0.175325	0.00649351	0.0012987	0.00649351	3
ILMN_1680996	ALOX5	0.00519481	0.0103896	0	0	0.105195	0.375325	3	0.087013	0	0.409091	0	2
ILMN_1716019	RHBDL3	0.0038961	0	0.0324675	0.00519481	0.0207792	0.0103896	3	0.0012987	0.0272727	0.0116883	0.0038961	2
ILMN_3310499	MIR2115	0.0025974	0.0792208	0.0038961	0.0155844	0	0.0324675	3	0.00519481	0.00519481	0.00909091	0.0142857	3
ILMN_1772703	OTUD6B	0	0	0.0571429	0.0337662	0.00779221	0.0194805	3	0.00909091	0.00519481	0.0506494	0.0038961	3
ILMN_1679771	LOC388969	0.146753	0	0.00519481	0.0441558	0	0.0142857	3	0.00519481	0.0038961	0.012987	0.0376623	2
ILMN_1911500	LOC729335	0.0012987	0.00519481	0.0363636	0.0181818	0.0428571	0.0012987	3	0.0012987	0.0207792	0	0.0038961	3
ILMN_2388507	AKT1	0	0.319481	0	0	0.671429	0.531169	3	0.0506494	0	0.107792	0	2
ILMN_1803094	PDGFD	0.0441558	0	0.00649351	0.0350649	0.0038961	0.0194805	3	0.0103896	0.0168831	0.00909091	0.0038961	2
ILMN_1718657	FLJ43950	0	0	0.0532468	0.00519481	0.0285714	0.0337662	3	0.0675325	0.0779221	0	0	2
ILMN_1687792	DKFZp761O2018	0.0103896	0.00519481	0.00519481	0.0545455	0.0103896	0.0012987	3	0.00519481	0.0324675	0.00909091	0.012987	2
ILMN_1705753	C3orf26	0.00909091	0.0012987	0.0649351	0.0207792	0	0.012987	3	0.0688312	0.00519481	0.0805195	0.0038961	2
ILMN_2350301	PRB1	0.0038961	0.0103896	0.0025974	0.0428571	0	0.0545455	3	0.0142857	0.0909091	0	0.0038961	2
ILMN_1697670	SRRM1	0.012987	0.118182	0	0.112987	0	0.00779221	3	0.24026	0.00519481	0	0.0038961	3
ILMN_1737089	CAPN5	0.592208	0.345454	0	0	0.00649351	0.18961	3	0.0194805	0	0.211688	0	2
ILMN_2359789	RAC1	0.0038961	0.241558	0	0.00779221	0.0766234	0.0194805	3	0.0844156	0.00519481	0.0792208	0	2
ILMN_1659749	DSP	0.0415584	0.00519481	0.0012987	0.0155844	0	0.0545455	3	0.0012987	0.0285714	0.0428571	0.0038961	2
ILMN_1716524	RAB7A	0.0025974	0.67013	0	0.0012987	0.0233766	0.0337662	3	0.393506	0	0.123377	0	2
ILMN_3178273	LOC100130856	0.0246753	0.0818182	0.0025974	0.0038961	0.0168831	0.00779221	3	0	0.0103896	0.012987	0	2
ILMN_1683755	SOX13	0.012987	0.00649351	0.0025974	0.00779221	0.0246753	0.0194805	3	0.00909091	0.0012987	0.0103896	0.0038961	3
ILMN_1800889	FIG4	0.162338	0.0025974	0	0.0324675	0.0168831	0.0038961	3	0.0038961	0.00779221	0.00909091	0	4
ILMN_2206722	FER1L4	0.123377	0.00649351	0	0	0.144156	0.605195	3	0	0	0	0	4
ILMN_1700229	LOC730360	0.114286	0	0.0025974	0.12987	0.0025974	0.0311688	3	0.198701	0.0116883	0.00909091	0	2
ILMN_1691047	EPS8L2	0.00909091	0.0025974	0	0.0324675	0.0675325	0.0831169	3	0.0103896	0.0363636	0.00909091	0	2
ILMN_1677920	LTF	0.0233766	0	0.0012987	0.00779221	0.0168831	0.14026	3	0.00649351	0.0155844	0.00909091	0	3
ILMN_1776519	RAP1GAP	0.0298701	0.0896104	0	0.0038961	0.0038961	0.190909	3	0.306493	0	0.122078	0	2
ILMN_1747506	DHX34	0.038961	0.00649351	0.0012987	0.0038961	0.0246753	0.0207792	3	0.0012987	0.00649351	0	0.012987	3
ILMN_1673241	HMGA1	0.0584416	0.0012987	0.187013	0.0012987	0.0428571	0.0012987	3	0.00779221	0.0324675	0	0	3
ILMN_1757877	HCFC1R1	0.42987	0.0246753	0	0.0025974	0.0246753	0.00649351	3	0.324675	0.0012987	0.168831	0	2
ILMN_3280842	LOC149501	0.0415584	0.00649351	0.0025974	0.00649351	0.0285714	0.0116883	3	0.00519481	0.248052	0.333766	0.0038961	2
ILMN_1697557	LOC647080	0.0038961	0	0.0116883	0.0545455	0.0987013	0.0025974	3	0.0012987	0.0012987	0.0246753	0	3
ILMN_1725246	COG8	0.00649351	0.0896104	0.0207792	0.0038961	0	0.0311688	3	0.00519481	0.0142857	0.00909091	0.0038961	3
ILMN_2323418	KRIT1	0.0038961	0.0103896	0.0597403	0.00779221	0.0168831	0.00779221	3	0.379221	0.0012987	0.00909091	0.0025974	3
ILMN_1658407	SLC43A3	0.038961	0.00779221	0.0155844	0.012987	0.00519481	0.00779221	3	0.0012987	0.0246753	0.0103896	0.0038961	2
ILMN_2338785	RPS14	0	0.335065	0	0.0038961	0.238961	0.0649351	3	0.428571	0.00519481	0.263636	0	2
ILMN_3260017	HNRNPK	0.0415584	0.164935	0.0012987	0.0038961	0.0181818	0.00519481	3	0.0103896	0.0103896	0	0.0038961	2
ILMN_1872450		0.0116883	0.00519481	0.0025974	0.0233766	0.00909091	0.0350649	3	0.0012987	0.0285714	0.00909091	0.0285714	2
ILMN_1652638	LRRC58	0.00779221	0.0857143	0.0025974	0.0038961	0.0168831	0.0415584	3	0.0038961	0.00519481	0.025974	0	3
ILMN_1750049	LOC653441	0.038961	0.0922078	0	0.0649351	0.00649351	0.00779221	3	0.0272727	0.0038961	0	0.0038961	3
ILMN_1776375	PIN1	0.0038961	0.441559	0	0	0.257143	0.0194805	3	0.407792	0	0.0506494	0	2
ILMN_1900456		0.00909091	0	0.0207792	0	0.0948052	0.131169	3	0.11039	0.0285714	0	0.0038961	2
ILMN_1763080	QARS	0.0181818	0.0103896	0.00649351	0.0038961	0.00649351	0.0415584	3	0.0311688	0.0038961	0.00909091	0	3
ILMN_2145396	AKR7A3	0.267533	0.074026	0	0.0038961	0.00649351	0.0194805	3	0.012987	0.012987	0	0	2
ILMN_1786105	PCBD1	0.135065	0.012987	0	0.0038961	0	0.353247	3	0.197403	0	0.0623377	0	2
ILMN_1748427	ZNF239	0.00779221	0.0025974	0.0194805	0.0103896	0.0662338	0.00779221	3	0.0012987	0.012987	0.00519481	0.00779221	3
ILMN_3214477	LOC100131199	0.0506494	0	0.0038961	0.0142857	0.00649351	0.0636364	3	0.00909091	0.0155844	0.0428571	0.00779221	2
ILMN_1774990	C16orf13	0.145454	0.00519481	0.0025974	0.0038961	0.0168831	0.0194805	3	0.061039	0	0.0701299	0	2
ILMN_1686927	LOC653980	0.0038961	0.00519481	0.0285714	0.0441558	0	0.0792208	3	0.00649351	0.00519481	0.0181818	0.145454	2
ILMN_1770610	MERTK	0.0012987	0.171429	0.0194805	0.00779221	0.0441558	0.0025974	3	0.375325	0.00909091	0.0246753	0.0038961	2
ILMN_1688565	ZNF580	0.0376623	0.00519481	0.00519481	0.0116883	0.0038961	0.061039	3	0.241558	0.0597403	0.0038961	0	2
ILMN_2304577	KCNK7	0.154546	0.0038961	0.0012987	0.0363636	0.0168831	0.00779221	3	0.00779221	0.0103896	0.0038961	0.0038961	3
ILMN_1884041		0.0012987	0	0.0038961	0.0545455	0.0753247	0.074026	3	0.00779221	0.0103896	0	0.0038961	3
ILMN_1777990	FAM21B	0.012987	0.012987	0.00909091	0.00779221	0.0038961	0.0545455	3	0.0727273	0.00519481	0.00909091	0.0376623	2
ILMN_1708627	LOC653226	0.2	0.0142857	0.0038961	0.00779221	0.0025974	0.012987	3	0.0272727	0.0038961	0.0376623	0	2
ILMN_1805345	MOSPD3	0.235065	0	0.00649351	0.0142857	0.0519481	0.00779221	3	0.0779221	0	0	0.0038961	3
ILMN_1722730	LOC654340	0.27013	0.0103896	0	0.00519481	0.00909091	0.0376623	3	0.254545	0.0038961	0.00519481	0.012987	2
ILMN_1706426	DSTN	0.0012987	0.549351	0	0.0012987	0.0428571	0.645455	3	0.0883117	0	0.218182	0	2
ILMN_1659099	ROCK2	0.00519481	0.0857143	0.00909091	0.0038961	0.0168831	0.0311688	3	0.00909091	0.0103896	0	0	3
ILMN_1724822	LOC399744	0.00779221	0	0.184416	0.0207792	0.00779221	0.0194805	3	0.00909091	0.0584416	0.00519481	0	3
ILMN_1749752	NOLA1	0.0701299	0.00519481	0.0207792	0.00779221	0.00909091	0.0194805	3	0.00649351	0.0038961	0.0207792	0.012987	2
ILMN_1656527	LOC390483	0.267533	0	0.0220779	0.0441558	0.00519481	0.00779221	3	0.0012987	0.00649351	0.00909091	0.0155844	3
ILMN_2391861	GSTM1	0	0.362338	0.00519481	0.00779221	0.901299	0.487013	3	0	0	0	0	4
ILMN_3244749	LOC729706	0.145454	0.0012987	0.00649351	0.0415584	0.0142857	0.00779221	3	0.0116883	0.151948	0.0038961	0.00649351	2
ILMN_1680018	RIPK4	0.0025974	0.0103896	0.0753247	0.00779221	0.00649351	0.0922078	3	0.0350649	0.0506494	0	0.0038961	2
ILMN_3198545	LOC100132773	0.0038961	0.00649351	0.0155844	0.0857143	0.00779221	0.0311688	3	0.00909091	0.350649	0	0.0831169	2
ILMN_1654403	LOC649186	0.00909091	0.0714286	0.00909091	0.0142857	0.0584416	0.0025974	3	0.188312	0.00519481	0.00519481	0.012987	2
ILMN_2329165	MYO1C	0.0935065	0.0376623	0.00519481	0.0428571	0.00909091	0.0012987	3	0.00779221	0.087013	0.0363636	0.0038961	2
ILMN_1769083	GSTA3	0.0012987	0.00519481	0.151948	0.0038961	0.0454546	0.0415584	3	0.012987	0.00519481	0.109091	0.0038961	2
ILMN_1701731	AKR1B1	0.0571429	0.149351	0.0025974	0.00779221	0.0038961	0.0194805	3	0.0207792	0.00519481	0.0116883	0.0038961	2
ILMN_1696643	TLN1	0.0857143	0	0	0	0.551948	0.22987	3	0.114286	0.0012987	0.0636364	0	2
ILMN_1752631	CGGBP1	0.0532468	0.00649351	0.103896	0.0142857	0.00909091	0.00779221	3	0.0428571	0.0038961	0.0116883	0.0038961	2
ILMN_1697626	LOC641819	0.012987	0	0.00649351	0.00779221	0.0311688	0.264935	3	0.0012987	0.00519481	0.0116883	0.012987	2
ILMN_3290199	LOC441073	0.0025974	0.422078	0	0.00779221	0.209091	0.105195	3	0.833766	0.00649351	0.468831	0	2
ILMN_1812557	CDK5RAP3	0.00909091	0	0.00519481	0.0753247	0.0987013	0.0441558	3	0.4	0.00779221	0.0896104	0.0025974	2
ILMN_1712390	CUTA	0.177922	0.2	0.00519481	0.0025974	0.0246753	0.0038961	3	0.025974	0.0012987	0.0441558	0	2
ILMN_2122926	VN1R2	0.151948	0.111688	0.0025974	0.00909091	0	0.0337662	3	0.131169	0.00519481	0.0376623	0.0038961	2
ILMN_1739486	OVOS	0.00779221	0.0233766	0.315584	0.0038961	0.00779221	0.0155844	3	0.00519481	0.00519481	0.00909091	0.00909091	4
ILMN_1838472		0.00909091	0.0025974	0.118182	0.0662338	0.0818182	0.00519481	3	0.038961	0.00779221	0.0441558	0.00519481	2
ILMN_1877756		0.1	0.0714286	0	0.358442	0.00649351	0.00909091	3	0.012987	0.00519481	0.161039	0.0038961	2
ILMN_1805742	DHX37	0.00779221	0.0025974	0.105195	0.0753247	0.00519481	0.0883117	3	0.025974	0.00519481	0.00649351	0.106494	2
ILMN_1655773	LOC647541	0.0415584	0.288312	0.105195	0.00779221	0.0038961	0.00779221	3	0.00779221	0.00649351	0.0506494	0.0363636	2
ILMN_1795251	SPARCL1	0.0038961	0	0.203896	0.0038961	0.0441558	0.372727	3	0.0727273	0.0792208	0.00909091	0.0038961	2
ILMN_1653599	ATP5D	0.436364	0.0818182	0	0.00779221	0.00909091	0.0636364	3	0.0714286	0	0.0506494	0	2
ILMN_1652846	PCYT2	0.105195	0.161039	0.0025974	0.00779221	0.128571	0.00519481	3	0.307792	0	0	0.0012987	3
ILMN_1722538	DEFB123	0.00909091	0.00519481	0.0116883	0.00779221	0.55974	0.0194805	3	0.00909091	0.0636364	0.0038961	0.0285714	2
ILMN_1653466	HES4	0.0311688	0.375325	0.0038961	0.00909091	0.00909091	0.0311688	3	0.105195	0.0584416	0.00909091	0	2
ILMN_1758918	BRD2	0.0493507	0.00519481	0.00909091	0.0025974	0.645455	0.0285714	3	0.433766	0	0	0	3
ILMN_2194688	DKK2	0.222078	0.0025974	0.427273	0.0038961	0.00779221	0.0207792	3	0.101299	0.0584416	0.00909091	0	2
ILMN_1764228	DAB2	0.00909091	0.21948	0.0025974	0.0038961	0.0428571	0.467533	3	0.15974	0.00519481	0.123377	0.0038961	2
ILMN_1661886	APEX1	0.00519481	0.381818	0.00649351	0.0025974	0.0428571	0.338961	3	0.025974	0.0038961	0.203896	0	2
ILMN_1808591	LOC731049	0.00779221	0.362338	0.00649351	0.0038961	0.0766234	0.241558	3	0.00649351	0.0467533	0.0714286	0	2
ILMN_1749868	FAM171A1	0.0298701	0.0207792	0.0155844	0.0103896	0.0168831	0.0155844	0	0.0857143	0.00779221	0.0038961	0	3
ILMN_1787980	SNORD109B	0.0116883	0.0116883	0.0207792	0.119481	0.0220779	0.012987	0	0.00649351	0.0376623	0.0038961	0.0025974	3
ILMN_3236468	TMEM14E	0.0623377	0.0142857	0.0415584	0.0857143	0.0168831	0.0233766	0	0.0324675	0.00519481	0.00909091	0.0038961	3
ILMN_3299929	LOC730236	0.048052	0.0324675	0.0324675	0.0155844	0.0532468	0.0662338	0	0.00909091	0.0012987	0.0506494	0	3
ILMN_1697998	FAM54A	0.0558442	0.0181818	0.14026	0.0987013	0.0168831	0.0311688	0	0.0415584	0.00779221	0.0012987	0.00649351	3
ILMN_1676980	MTSS1	0.0298701	0.281818	0.0532468	0.135065	0.0168831	0.0142857	0	0.00649351	0.00519481	0.0038961	0.0766234	3
ILMN_1887553		0.207792	0.0922078	0.0285714	0.0142857	0.0168831	0.179221	0	0.0012987	0.00519481	0.0012987	0.0038961	4
ILMN_1739384	USP35	0.038961	0.0701299	0.12987	0.0233766	0.0428571	0.197403	0	0.0012987	0.00519481	0.114286	0.0038961	3
ILMN_1667840	CMTM3	0.038961	0.0623377	0.276623	0.0454546	0.461039	0.0298701	0	0.0272727	0.00519481	0.0038961	0	3
ILMN_1736460	MDM1	0.0623377	0.0428571	0.106494	0.0909091	0.251948	0.149351	0	0	0.379221	0.0038961	0.0038961	3
ILMN_1679617	LOC654155	0.114286	0.074026	0.203896	0.0311688	0.633766	0.0311688	0	0.787013	0	0	0.0038961	3
ILMN_1704294	CDH3	0.133766	0.0922078	0.280519	0.0519481	0.375325	0.309091	0	0.00649351	0	0.0116883	0	3
ILMN_1815444	FKBP6	0	0	0	0	0	0	6	0.0324675	0.337662	0.138961	0.012987	0
ILMN_2158548	NACA2	0	0	0.0038961	0	0	0	6	0.523377	0.231169	0.477922	0.106494	0
ILMN_3178471	LOC100129121	0	0	0.0038961	0	0.00779221	0.00649351	6	0.0844156	0.563636	0.902597	0.106494	0
ILMN_3285162	LOC100131541	0.0012987	0	0.00649351	0	0.233766	0	5	0.131169	0.125974	0.012987	0.145454	0
ILMN_1688090	PTER	0.00649351	0	0	0	0.0571429	0	5	0.567532	0.51039	0.038961	0.0285714	0
ILMN_3287488	LOC100131316	0.0025974	0.0311688	0.0025974	0	0.00519481	0	5	0.244156	0.111688	0.0545455	0.138961	0
ILMN_1716153	LOC342892	0.0025974	0.0025974	0.184416	0	0.0025974	0	5	0.861039	0.245454	0.151948	0.0467533	0
ILMN_2311798	TES	0.00649351	0	0.00519481	0	0.485714	0	5	0.831169	0.297403	0.0584416	0.0909091	0
ILMN_1774410	HSPD1	0.0038961	0	0.00649351	0.00519481	0	0.0220779	5	0.0506494	0.0116883	0.0142857	0.0961039	0
ILMN_1796900	NUDCD3	0	0.0025974	0.0012987	0.00779221	0.0792208	0.0038961	5	0.205195	0.0779221	0.0363636	0.0272727	0
ILMN_1762033	NAPEPLD	0.00779221	0.00649351	0.0038961	0.00779221	0.0168831	0.0012987	5	0.11039	0.155844	0.0454546	0.0467533	0
ILMN_2134381	C14orf85	0	0	0.163636	0	0.418182	0	4	0.988312	0.990909	0.0727273	0.0415584	0
ILMN_2054554	DTWD2	0.00649351	0	0.0571429	0	0.179221	0	4	0.284416	0.038961	0.0116883	0.0662338	0
ILMN_3209317	LOC644949	0	0	0.18961	0	0.154546	0	4	0.479221	0.666234	0.193506	0.106494	0
ILMN_3289685	LOC645452	0	0.0025974	0.0805195	0	0.222078	0	4	0.433766	0.180519	0.0519481	0.0207792	0
ILMN_3206804	LOC255167	0.22987	0	0.00649351	0	0.0428571	0	4	0.793507	0.422078	0.0454546	0.0428571	0
ILMN_2117809	DUXAP3	0	0.00649351	0.172727	0	0.235065	0	4	0.97013	0.768831	0.0883117	0.381818	0
ILMN_1652533	DKFZp434K191	0	0.00519481	0.038961	0	0.0168831	0	4	0.45974	0.138961	0.038961	0.0727273	0
ILMN_3245897	LOC728190	0.0012987	0	0.0116883	0	0.0168831	0	4	0.274026	0.0428571	0.0207792	0.0285714	0
ILMN_1693789	ALPP	0	0	0.0753247	0	0.138961	0	4	0.548052	0.177922	0.0636364	0.0285714	0
ILMN_3237656	LOC730313	0.0025974	0	0.174026	0	0.401299	0	4	0.388312	0.384416	0.0376623	0.106494	0
ILMN_3236122	LOC100134363	0.0012987	0	0.0506494	0	0.376623	0	4	0.580519	0.197403	0.0194805	0.0467533	0
ILMN_2260833	CCNB1IP1	0.00909091	0	0.0493507	0	0.0168831	0	4	0.32987	0.653247	0.116883	0.0662338	0
ILMN_3269369	LOC100128562	0.00519481	0	0.0116883	0	0.048052	0	4	0.507792	0.0168831	0.0714286	0.0636364	0
ILMN_2161286	FAM40B	0.0285714	0	0.00519481	0	0.0103896	0	4	0.0714286	0.0155844	0.0168831	0.0363636	0
ILMN_3233132	LOC100130224	0.00779221	0	0.142857	0	0.0688312	0	4	0.0272727	0.316883	0.0428571	0.0844156	0
ILMN_2407851	IL17RD	0.0038961	0	0.274026	0	0.519481	0.0012987	4	0.822078	0.867533	0.123377	0.263636	0
ILMN_1762897	GPR113	0	0.0025974	0.0116883	0.0103896	0.0025974	0	4	0.355844	0.506494	0.51039	0.215584	0
ILMN_3213185	LOC645452	0.00649351	0.00649351	0.428571	0	0.0688312	0	4	0.576623	0.298701	0.138961	0.612987	0
ILMN_3245600	LRRC37B2	0.0779221	0.00649351	0.0701299	0	0.00779221	0	4	0.0844156	0.0792208	0.336364	0.216883	0
ILMN_2154322	SEMA3E	0.0038961	0.00649351	0.105195	0	0.172727	0	4	0.296104	0.0688312	0.151948	0.012987	0
ILMN_1673752	C1orf91	0.012987	0	0.0012987	0.0038961	0.0168831	0.0012987	4	0.0701299	0.0571429	0.0506494	0.0233766	0
ILMN_3176532	LOC100130441	0.0597403	0.0025974	0.00649351	0.0038961	0.0285714	0	4	0.0506494	0.62987	0.0584416	0.0961039	0
ILMN_1684724	CR2	0.0038961	0	0.00649351	0.0012987	0.0376623	0.012987	4	0.0103896	0.0181818	0.0155844	0.0909091	0
ILMN_1679725	PCYOX1	0.0038961	0.0025974	0.0116883	0.0038961	0	0.0194805	4	0.176623	0.0532468	0.0454546	0.0155844	0
ILMN_1675762	ZNF365	0.0103896	0.0103896	0.0025974	0.0038961	0.00779221	0.00519481	4	0.333766	0.558442	0.012987	0.0441558	0
ILMN_1792383	PFN4	0.00779221	0.0012987	0.0012987	0.0545455	0	0.0103896	4	0.0103896	0.0649351	0.0714286	0.0298701	0
ILMN_2212823	ZNF577	0.00519481	0	0.0649351	0.0012987	0.14026	0	4	0.0636364	0.261039	0.0766234	0.142857	0
ILMN_1713342	LOC644806	0.0558442	0.0181818	0.00649351	0.0038961	0.00649351	0	4	0.0493507	0.0324675	0.0779221	0.361039	0
ILMN_1715479	LOC649246	0.0285714	0.0376623	0	0.00779221	0.0038961	0.0038961	4	0.0103896	0.0246753	0.0246753	0.0324675	0
ILMN_1805448	EPB41L2	0.0012987	0.0025974	0	0.00779221	0.0168831	0.153247	4	0.0181818	0.0428571	0.635065	0.012987	0
ILMN_3247069	RAET1K	0.0532468	0.0025974	0.144156	0.0012987	0.0038961	0.0012987	4	0.0714286	0.0597403	0.164935	0.0376623	0
ILMN_1707286	FLJ22662	0.0376623	0	0.0038961	0.0155844	0.00779221	0.00779221	4	0.0103896	0.0467533	0.0376623	0.012987	0
ILMN_3246793	OOEP	0.0038961	0.0038961	0.0012987	0.0623377	0.00649351	0.0194805	4	0.0324675	0.0441558	0.025974	0.125974	0
ILMN_2222101	N4BP2	0.0623377	0.00519481	0.0012987	0.0012987	0.0792208	0.0038961	4	0.188312	0.0363636	0.0194805	0.0220779	0
ILMN_3239135	LOC100132391	0.00649351	0.00519481	0.297403	0	0.572727	0	4	0.114286	0.0779221	0.187013	0.0142857	0
ILMN_1812031	PALM	0.00649351	0.0012987	0.00519481	0.00779221	0.0181818	0.012987	4	0.0142857	0.0103896	0.0142857	0.012987	0
ILMN_3237516	SNRNP48	0.0012987	0.00519481	0.0558442	0.0038961	0.271429	0	4	0.242857	0.298701	0.0662338	0.038961	0
ILMN_3290177	LOC391073	0.0168831	0.00519481	0.00519481	0.00779221	0.00519481	0.0298701	4	0.109091	0.0103896	0.0831169	0.0818182	0
ILMN_1711839	LOC643577	0.00779221	0.0493507	0.00649351	0.00909091	0.0038961	0.0116883	4	0.0142857	0.0623377	0.0467533	0.0142857	0
ILMN_3207605	LOC399804	0.00909091	0	0.00909091	0.00779221	0.162338	0.0194805	4	0.180519	0.0324675	0.148052	0.207792	0
ILMN_3225102	ZNF738	0.285714	0	0.00909091	0	0.285714	0.0038961	4	0.445454	0.0909091	0.406494	0.119481	0
ILMN_1736954	ZBTB7B	0.012987	0.00519481	0.0038961	0.180519	0.0025974	0.00779221	4	0.0545455	0.025974	0.112987	0.0493507	0
ILMN_2204909	XRCC2	0.00909091	0	0.0376623	0.0038961	0.14026	0.00779221	4	0.0428571	0.0168831	0.164935	0.0285714	0
ILMN_1722446	CCDC60	0.00909091	0.00649351	0.0025974	0.21948	0.0038961	0.0155844	4	0.0597403	0.415584	0.0298701	0.105195	0
ILMN_1759326	P2RX7	0.162338	0.0025974	0.00909091	0.0038961	0.0311688	0.00779221	4	0.0688312	0.116883	0.148052	0.0493507	0
ILMN_2136576	POLH	0.00649351	0.457143	0.0025974	0.00779221	0.00649351	0.0649351	4	0.296104	0.137662	0.218182	0.353247	0
ILMN_1727875	MUC6	0.00649351	0	0.00909091	0.00519481	0.468831	0.150649	4	0.0857143	0.0376623	0.0506494	0.0285714	0
ILMN_2105253	PTGR2	0.00909091	0.0025974	0.657143	0.0038961	0.703896	0.0012987	4	0.025974	0.177922	0.0428571	0.311688	0
ILMN_1773801	TGFB1I1	0	0	0	0	0	0	6	0.0194805	0.0558442	0.107792	0.0038961	1
ILMN_2167616	NACA	0	0	0	0	0	0	6	0.0428571	0.155844	0.0207792	0	1
ILMN_2054928	XPNPEP3	0	0	0	0	0.0012987	0	6	0.336364	0.168831	0.0233766	0	1
ILMN_1726549	GDPD2	0	0	0	0	0	0	6	0.00909091	0.145454	0.0428571	0.012987	1
ILMN_1705562	KIAA0802	0	0	0	0	0	0	6	0.0012987	0.0428571	0.038961	0.0662338	1
ILMN_1664099	GLIS3	0	0	0	0	0	0	6	0.0038961	0.0415584	0.196104	0.0467533	1
ILMN_1662880	FIS	0	0	0	0	0	0	6	0.0012987	0.168831	0.233766	0.227273	1
ILMN_3239000	LOC642617	0	0	0	0	0	0	6	0.0779221	0.0506494	0.0038961	0.0116883	1
ILMN_2080611	PDSS1	0.0038961	0.00519481	0	0.0038961	0	0	6	0.0701299	0.00519481	0.0402597	0.0155844	1
ILMN_2123312	LRAP	0	0	0.00909091	0	0.0103896	0	5	0.785714	0.0376623	0.025974	0	1
ILMN_1679083	ZNF93	0.0012987	0	0.0025974	0	0.0194805	0	5	0.163636	0.0844156	0	0.0337662	1
ILMN_3297311	LOC729629	0.0012987	0	0.0038961	0	0.257143	0	5	0.509091	0.0779221	0.0935065	0.0038961	1
ILMN_2180997	GTF2IRD2B	0.00519481	0	0	0	0.366234	0	5	0.355844	0.0116883	0.0324675	0	1
ILMN_3264112	LOC100129362	0.0038961	0	0.00649351	0	0.472727	0	5	0.54026	0.209091	0.0246753	0	1
ILMN_2359096	SS18	0.0038961	0	0.00649351	0	0.0714286	0	5	0.684416	0.384416	0.0428571	0.0038961	1
ILMN_2064311	C1orf151	0.0038961	0	0.025974	0	0.00779221	0	5	0.0012987	0.0285714	0.0155844	0.0662338	1
ILMN_1709634	CMBL	0.0038961	0.00519481	0	0.0012987	0.00649351	0.074026	5	0.101299	0.283117	0.218182	0	1
ILMN_1688294	LOC653820	0	0	0	0.135065	0.0038961	0.00779221	5	0.0142857	0.0012987	0.012987	0.012987	1
ILMN_3238359	LOC652725	0.0038961	0.0025974	0.0025974	0	0.00519481	0.012987	5	0.0883117	0.0402597	0.0454546	0.0038961	1
ILMN_1666659	PCDHA1	0.00649351	0	0.0025974	0.0142857	0	0.00909091	5	0.180519	0.0493507	0.00909091	0.0454546	1
ILMN_2082865	PLLP	0.00909091	0	0.0116883	0.00779221	0.0025974	0.0038961	5	0.025974	0.0103896	0.0272727	0.0038961	1
ILMN_3276209	LOC727865	0.0025974	0	0	0.00779221	0.00519481	0.0935065	5	0.0207792	0.0285714	0.0272727	0.0012987	1
ILMN_1654013	C17orf28	0.0038961	0.00519481	0	0.00779221	0.00779221	0.0155844	5	0.0519481	0.00649351	0.0220779	0.012987	1
ILMN_2042771	PTTG1	0.0038961	0.00519481	0.00909091	0.0038961	0.0038961	0.127273	5	0.00649351	0.0194805	0.0454546	0.0428571	1
ILMN_2051900	EID2B	0	0	0.274026	0	0.353247	0	4	0.938961	0.992208	0.012987	0.0038961	1
ILMN_3300797	LOC729090	0	0	0.145454	0	0.338961	0	4	0.824675	0.245454	0.0168831	0.00779221	1
ILMN_3305169	LOC728809	0.0038961	0	0.0324675	0	0.0363636	0	4	0.474026	0.0948052	0	0.0402597	1
ILMN_1692145	ZNF14	0	0	0.305195	0	0.114286	0	4	0.183117	0.0909091	0.0103896	0.0038961	1
ILMN_3279017	LOC389223	0	0.580519	0	0	0	0.012987	4	0.548052	0.131169	0.180519	0	1
ILMN_3237177	FAM175A	0.0324675	0	0.0038961	0	0.0350649	0	4	0.11039	0.0363636	0.0454546	0.0038961	1
ILMN_2079098	C9orf80	0	0	0.0155844	0	0.0285714	0	4	0.518182	0.074026	0	0.0428571	1
ILMN_2297069	FAM115A	0	0.0714286	0.0012987	0	0.0246753	0	4	0.232467	0.112987	0.0363636	0	1
ILMN_2363392	TNFSF14	0.0896104	0	0.00519481	0	0.0818182	0	4	0.249351	0.297403	0	0.012987	1
ILMN_3244728	LOC100134159	0.00909091	0.206493	0.0012987	0	0.228571	0	4	0.42987	0.768831	0.0207792	0	1
ILMN_1726647	LOC650646	0.00779221	0.0454546	0	0	0	0.153247	4	0.633766	0.0597403	0.0896104	0	1
ILMN_1772492	MCART1	0.00649351	0	0.0571429	0	0.497403	0	4	0.296104	0.287013	0.0038961	0.0415584	1
ILMN_1722492	DUSP19	0.0025974	0	0.137662	0	0.176623	0	4	0.327273	0.0285714	0.0142857	0.0038961	1
ILMN_3194217	LOC100129424	0	0.263636	0	0	0.00909091	0.0298701	4	0.62987	0.0662338	0.187013	0	1
ILMN_3229227	LOC729629	0	0	0.0181818	0	0.0493507	0	4	0.087013	0.0467533	0.00519481	0.012987	1
ILMN_3232828	LOC728620	0	0.00519481	0.0948052	0	0.455844	0	4	0.387013	0.074026	0.0545455	0	1
ILMN_2049364	FAM119A	0	0.0025974	0.141558	0	0.149351	0	4	0.0155844	0.0285714	0.0116883	0	1
ILMN_3225571	LOC728624	0.0181818	0.0012987	0.0038961	0	0.0103896	0	4	0.0506494	0.0506494	0.00649351	0.0844156	1
ILMN_2053178	ACTG1	0	0.535065	0	0	0.00779221	0.776623	4	0.567532	0.0337662	0.241558	0	1
ILMN_3204210	LOC284393	0	0.524675	0	0	0.00519481	0.163636	4	0.276623	0.0116883	0.564935	0	1
ILMN_1810214	JUND	0	0.616883	0.0025974	0	0	0.679221	4	0.527273	0.0285714	0.409091	0	1
ILMN_2150708	FLJ45966	0.150649	0	0.00519481	0	0.0142857	0	4	0.0220779	0.258442	0.0012987	0.0935065	1
ILMN_2415536	SIPA1	0.0012987	0.00649351	0	0.0012987	0.0441558	0.0116883	4	0.0142857	0.0714286	0.012987	0.0038961	1
ILMN_1671427	FBXW4	0.00519481	0.0181818	0	0.0038961	0.00779221	0.0116883	4	0.342857	0.0415584	0.0116883	0	1
ILMN_1907451		0	0.0025974	0.0012987	0.00779221	0.0142857	0.038961	4	0.0311688	0.0103896	0.025974	0.0038961	1
ILMN_1758907	UGT1A6	0	0	0.0155844	0.0857143	0.00649351	0.0012987	4	0.00909091	0.074026	0.0454546	0.0649351	1
ILMN_1738027	BRCA1	0.0012987	0.0012987	0.0116883	0.0038961	0.012987	0.0012987	4	0.00909091	0.0168831	0.0194805	0.0207792	1
ILMN_1654653	KLC1	0.00649351	0.0012987	0.0025974	0.0142857	0.0103896	0	4	0.0103896	0.0012987	0.012987	0.012987	1
ILMN_1727073	MEA1	0.048052	0.0012987	0	0.0038961	0.00649351	0.012987	4	0.0428571	0.0363636	0.012987	0	1
ILMN_1695814	LOC442329	0	0.0025974	0.0012987	0.0623377	0.00649351	0.0155844	4	0.0012987	0.0922078	0.277922	0.0142857	1
ILMN_2095653	AFMID	0.0012987	0.012987	0.0038961	0.0038961	0.275325	0	4	0.101299	0.305195	0.0467533	0.0038961	1
ILMN_1772399	LOC651648	0	0.00649351	0.0025974	0.128571	0.0142857	0.0025974	4	0.0597403	0.0103896	0.061039	0.00779221	1
ILMN_3256789	LOC100128336	0.0532468	0.0025974	0.0038961	0.0012987	0.0168831	0.00779221	4	0.0038961	0.0493507	0.0311688	0.0272727	1
ILMN_1716658	ZNF543	0.0025974	0	0.0181818	0.00779221	0	0.153247	4	0.00519481	0.0155844	0.0675325	0.012987	1
ILMN_3241354	LOC390660	0	0	0.188312	0.00779221	0.00909091	0.012987	4	0.0493507	0.164935	0.0038961	0.262338	1
ILMN_1670664	PPP1R15B	0.0025974	0	0.0025974	0.0714286	0	0.0636364	4	0.0636364	0.00779221	0.0441558	0.0142857	1
ILMN_2362832	STAG3L1	0.0350649	0	0.00649351	0.0012987	0.161039	0.0038961	4	0.1	0.0584416	0.0714286	0	1
ILMN_1785852	OBFC2A	0.00909091	0	0.0948052	0.00779221	0.0103896	0	4	0.0714286	0.505195	0.012987	0.00649351	1
ILMN_1691431	FAM18B	0.00779221	0.0025974	0.0025974	0.0155844	0.0428571	0.0012987	4	0.0038961	0.0168831	0.0350649	0.0272727	1
ILMN_1776184	LOC284701	0.0038961	0.0142857	0.0038961	0.00779221	0.00909091	0.0155844	4	0.038961	0.012987	0.0467533	0.0038961	1
ILMN_2393456	DDO	0.00519481	0.012987	0.00519481	0.00779221	0	0.0337662	4	0.0038961	0.0103896	0.0506494	0.012987	1
ILMN_1695475	SEMA3C	0.0038961	0	0.127273	0.0038961	0.00909091	0.0415584	4	0.0428571	0.0974026	0.0753247	0.00779221	1
ILMN_2202967	ARL15	0.223377	0	0.0207792	0.0038961	0.00909091	0.00779221	4	0.0298701	0.0012987	0.0506494	0.0298701	1
ILMN_3299330	ZNF807	0.0038961	0.0428571	0.00519481	0.00779221	0.0038961	0.0246753	4	0.00649351	0.0103896	0.025974	0.0649351	1
ILMN_1907812		0.00909091	0.0025974	0.00519481	0.00779221	0.0701299	0.0116883	4	0.403896	0.00519481	0.025974	0.012987	1
ILMN_1726603	ATP5I	0	0.576623	0.0012987	0.00519481	0.00649351	0.454545	4	0.44026	0.0441558	0.149351	0	1
ILMN_1863979		0.00779221	0.0012987	0.00649351	0.0454546	0.00779221	0.0194805	4	0.0142857	0.0285714	0.0038961	0.0363636	1
ILMN_1660043	UBXN11	0.00649351	0.00519481	0.00649351	0.0350649	0.0233766	0.00519481	4	0.0012987	0.0103896	0.0454546	0.012987	1
ILMN_1792150	ALOX5	0.0597403	0	0.00909091	0.0038961	0.209091	0.0025974	4	0.0220779	0.012987	0.0441558	0.0038961	1
ILMN_1791084	LOC642132	0.0038961	0.0012987	0.287013	0.0155844	0.00909091	0.0012987	4	0.00909091	0.116883	0.0792208	0.012987	1
ILMN_1739674	PDE4DIP	0.0935065	0.0025974	0.0025974	0.00779221	0.124675	0.0012987	4	0.0103896	0.0376623	0.0454546	0.0038961	1
ILMN_1902060		0.00649351	0	0.00649351	0.00649351	0.44026	0.0155844	4	0.103896	0.0116883	0.012987	0.0038961	1
ILMN_1776347	TCP1	0.00909091	0.00779221	0.0012987	0.207792	0.00649351	0.0337662	4	0.0324675	0.0922078	0.0415584	0.0038961	1
ILMN_3252901	LOC100128105	0.00649351	0.0311688	0.00519481	0.00909091	0.00909091	0.1	4	0.327273	0.283117	0.120779	0.00779221	1
ILMN_2225974	GCLM	0.0415584	0	0.238961	0	0.867533	0	3	0.979221	0.985714	0.328571	0.1	0
ILMN_2209027	RPS26	0.487013	0.00519481	0	0	0.132467	0.561039	3	0.490909	0.312987	0.797403	0	1
ILMN_2215382	DDX51	0.048052	0	0.0597403	0	0.258442	0	3	0.557143	0.0363636	0.0324675	0.0298701	0
ILMN_2321931	DCLRE1C	0.150649	0	0.0220779	0	0.0103896	0	3	0.279221	0.148052	0	0.0857143	1
ILMN_2359742	CTSB	0.038961	0.0025974	0.105195	0	0.0428571	0	3	0.249351	0.0194805	0.012987	0.00779221	1
ILMN_2313889	ZNF682	0.125974	0	0.0285714	0	0.353247	0	3	0.297403	0.012987	0.012987	0.0038961	1
ILMN_1761574	CHRM2	0.0415584	0	0.0168831	0	0.236364	0	3	0.635065	0.0454546	0.0142857	0.124675	0
ILMN_1653412	RAXL1	0.0558442	0	0.212987	0	0.0961039	0	3	0.0857143	0.138961	0.00519481	0.012987	1
ILMN_2115974	GSDM1	0.111688	0	0.0818182	0	0.662338	0	3	0.384416	0.751948	0.233766	0.0038961	1
ILMN_2106658	BLZF1	0.0103896	0	0.0363636	0	0.0675325	0	3	0.0207792	0.0324675	0.0142857	0.0038961	1
ILMN_3201517	LOC389101	0	0.835065	0	0.0623377	0.00649351	0.235065	3	0.6	0.012987	0.312987	0	1
ILMN_3246850	LOC648729	0	0.441559	0	0	0.0584416	0.0532468	3	0.438961	0.012987	0.477922	0	1
ILMN_1807710	HINT1	0	0.583117	0	0	0.012987	0.61948	3	0.420779	0.0155844	0.205195	0	1
ILMN_3251723	PNPT1	0.0350649	0	0.0116883	0	0.136364	0	3	0.471429	0.0727273	0.0597403	0.0922078	0
ILMN_2070477	TAF8	0.315584	0	0.0766234	0	0.644156	0	3	0.522078	0.371429	0.0714286	0.0025974	1
ILMN_2227495	ZNF549	0.0038961	0.0246753	0.153247	0	0.607792	0	3	0.983117	0.646753	0.34026	0.0415584	0
ILMN_3202024	LOC392437	0.00909091	0.111688	0	0	0.0142857	0.0532468	3	0.14026	0.0285714	0.402597	0	1
ILMN_3294213	LOC401098	0.0844156	0.0103896	0.0025974	0	0.0168831	0	3	0.403896	0.196104	0.532467	0.136364	0
ILMN_2180866	RPS26P11	0.0779221	0.0012987	0	0	0.0220779	0.285714	3	0.398701	0.0597403	0.0376623	0	1
ILMN_2312296	PCBP2	0.0168831	0.222078	0	0.0012987	0.00909091	0.511688	3	0.519481	0.0103896	0.0818182	0	1
ILMN_2091123	HCG2P7	0.0012987	0.0493507	0.303896	0	0.901299	0	3	0.493507	0.842857	0.0597403	0.17013	0
ILMN_3254492	LOC100129650	0.00649351	0.0181818	0	0	0.0155844	0.298701	3	0.480519	0.0493507	0.32987	0	1
ILMN_1760796	LOC652881	0.222078	0	0	0.0181818	0	0.0194805	3	0.0194805	0.0103896	0.0675325	0.0428571	0
ILMN_1816990		0.0038961	0.012987	0	0.0038961	0.0454546	0.0103896	3	0.0194805	0.138961	0.0246753	0.192208	0
ILMN_1710170	PPAP2C	0.0025974	0	0.0363636	0.0155844	0	0.0415584	3	0.0571429	0.0142857	0.0441558	0.0324675	0
ILMN_2215965	CYP2B6	0.0363636	0.0012987	0.17013	0	0.336364	0	3	0.212987	0.323377	0.228571	0.0844156	0
ILMN_1873492		0.141558	0.00649351	0	0.0012987	0.0428571	0.0194805	3	0.012987	0.0012987	0.0662338	0.115584	1
ILMN_1890884		0.0012987	0	0.0311688	0.0038961	0.0103896	0.0194805	3	0.0142857	0.0142857	0.0116883	0.0233766	0
ILMN_1739154	LSAMP	0.0116883	0.00519481	0.0272727	0.0038961	0.0623377	0	3	0.0220779	0.0324675	0.025974	0.0038961	1
ILMN_3225432	MAPKSP1	0.0103896	0.00519481	0.0012987	0.0142857	0	0.0155844	3	0.0220779	0.24026	0.0454546	0.0194805	0
ILMN_3212045	LOC100133775	0.048052	0	0.0636364	0.0012987	0.518182	0	3	0.784416	0.344156	0.0038961	0.227273	1
ILMN_1665148	LOC648249	0.0350649	0.14026	0	0.0012987	0.0246753	0.0012987	3	0.0103896	0.0285714	0.164935	0	1
ILMN_1755749	PGK1	0.163636	0	0.124675	0	0.263636	0	3	0.44026	0.427273	0	0.0285714	1
ILMN_2310621	ATP5J2	0	0.0103896	0	0.00779221	0.0454546	0.0636364	3	0.0649351	0.0103896	0.590909	0	1
ILMN_1711383	STK4	0.00519481	0.0233766	0	0.0038961	0.0168831	0.0194805	3	0.0142857	0.0194805	0.0441558	0	1
ILMN_1811346	LOC648615	0.0038961	0.0103896	0.105195	0.0038961	0.0168831	0	3	0.0194805	0.0038961	0.0402597	0.012987	1
ILMN_1681732	C1orf226	0.0415584	0	0.0116883	0.0012987	0.0025974	0.0233766	3	0.0194805	0.0103896	0.0506494	0.0168831	0
ILMN_1738867	LOC440836	0.0038961	0.0103896	0.0025974	0	0.0675325	0.012987	3	0.0324675	0.012987	0.0155844	0.0402597	0
ILMN_2176882	ZNF69	0.0935065	0	0.216883	0	0.0844156	0	3	0.414286	0.0753247	0.0467533	0.148052	0
ILMN_2198823	H6PD	0.0701299	0.0012987	0.0532468	0.0038961	0.363636	0	3	0.720779	0.609091	0.787013	0.0363636	0
ILMN_1705049	TMEM67	0.00649351	0.0155844	0.0025974	0	0.038961	0.012987	3	0.224675	0.164935	0.0597403	0.0272727	0
ILMN_2346562	ZNF273	0.0168831	0	0.0701299	0.0038961	0.353247	0	3	0.418182	0.112987	0.0896104	0.0649351	0
ILMN_3225941	LOC728368	0	0.702597	0.00519481	0.0753247	0	0.351948	3	0.658442	0.0285714	0.276623	0	1
ILMN_1669458	LOC651987	0.012987	0	0.112987	0.00779221	0.187013	0	3	0.161039	0.216883	0.0038961	0.0207792	1
ILMN_2110751	CHRNA5	0.0623377	0.00649351	0.0571429	0	0.57013	0	3	0.542857	0.298701	0.32987	0.0519481	0
ILMN_3242038	GPX8	0.0415584	0	0.212987	0.0012987	0.128571	0	3	0.503896	0.0168831	0.0558442	0.0285714	0
ILMN_1765363	DSC3	0.0038961	0.0142857	0	0.074026	0.00909091	0.0116883	3	0.0688312	0.0168831	0.0155844	0.0324675	0
ILMN_1696186	LOC644889	0	0.0155844	0.0207792	0.0038961	0.00519481	0.0415584	3	0.0324675	0.0233766	0.735065	0.012987	0
ILMN_3184315	LOC100129218	0.0038961	0.0662338	0	0.0207792	0	0.0350649	3	0.0012987	0.0948052	0.012987	0.0402597	1
ILMN_1681490	ZNF568	0.0025974	0	0.124675	0.0155844	0.0246753	0	3	0.279221	0.148052	0.0597403	0.0662338	0
ILMN_3178252	LOC100129379	0.0038961	0.00519481	0.0012987	0.0415584	0.0103896	0.0194805	3	0.0181818	0.0766234	0.0116883	0.0038961	1
ILMN_1694311	NUDT6	0.0402597	0	0.0012987	0.0545455	0.0116883	0.00649351	3	0.00909091	0.125974	0.0103896	0.012987	1
ILMN_1680432	KRTAP4-7	0.0168831	0.0428571	0	0.00779221	0.0168831	0.00519481	3	0.0324675	0.0012987	0.0116883	0.0285714	1
ILMN_1669118	FUNDC2	0.0038961	0.0103896	0.127273	0.0038961	0	0.0194805	3	0.0623377	0.164935	0.0441558	0.106494	0
ILMN_2235745	GRIPAP1	0.0688312	0.0012987	0.0246753	0	0.21039	0	3	0.0428571	0.498701	0.223377	0.238961	0
ILMN_1738217	LOC388237	0.00909091	0	0.0220779	0.0038961	0.0103896	0.0493507	3	0.0675325	0.0168831	0.0220779	0.0038961	1
ILMN_1675483	ANKMY1	0.0662338	0	0.0649351	0.0038961	0.0038961	0.012987	3	0.025974	0.012987	0.0831169	0.012987	0
ILMN_3178680	LOC100128031	0	0	0.0285714	0.00779221	0.481818	0.0714286	3	0.327273	0.0324675	0.0506494	0.00519481	1
ILMN_3247311	LOC401588	0.012987	0	0.0025974	0.0233766	0.00779221	0.0194805	3	0.0012987	0.012987	0.038961	0.0285714	1
ILMN_2047354	C1orf97	0.0038961	0	0.0012987	0.0324675	0.0233766	0.0298701	3	0.0675325	0.0116883	0	0.0207792	1
ILMN_1691156	MT1A	0	0.592208	0	0.418182	0.0038961	0.0636364	3	0.87013	0.111688	0.453247	0	1
ILMN_2334242	CREB1	0.197403	0	0.283117	0	0.427273	0	3	0.414286	0.551948	0.0831169	0.120779	0
ILMN_2271336	MARCH2	0.0415584	0.0025974	0.0025974	0.0012987	0.0428571	0.0311688	3	0.0558442	0.245454	0.164935	0.0038961	1
ILMN_1749317	C1orf222	0.00779221	0.0402597	0.0025974	0.0857143	0	0.0116883	3	0.115584	0.0103896	0.012987	0.0428571	0
ILMN_1888558		0.00909091	0	0.0220779	0.0324675	0.0038961	0.012987	3	0.114286	0.0506494	0.012987	0.00649351	1
ILMN_1782994	WBP11P1	0.0350649	0.00519481	0.0012987	0.0181818	0.0168831	0.00779221	3	0.0272727	0.0012987	0.025974	0.0454546	1
ILMN_1787155	TET3	0.0038961	0	0.0168831	0.0376623	0.00649351	0.0415584	3	0.0844156	0.0597403	0.0415584	0.0623377	0
ILMN_1872037	LOC731338	0.0025974	0.00649351	0.0207792	0.0428571	0.0012987	0.0220779	3	0.0246753	0.0571429	0.0623377	0.012987	0
ILMN_1653814	HBBP1	0.00909091	0.012987	0.106494	0.0038961	0	0.012987	3	0.0142857	0.0194805	0.0103896	0.0272727	0
ILMN_1790249	F8A1	0.0181818	0.0025974	0.0155844	0.0038961	0.0779221	0.00779221	3	0.0415584	0.0506494	0.0103896	0	1
ILMN_2395451	ASS1	0.0415584	0	0.0038961	0.0298701	0.0727273	0.0012987	3	0.0714286	0.0324675	0.0935065	0.0038961	1
ILMN_1711862	RNF7	0.0012987	0.509091	0	0	0.11039	0.185714	3	0.297403	0.0597403	0.635065	0.0194805	0
ILMN_2134555	KCTD3	0	0.0493507	0.0025974	0.0350649	0.00519481	0.0415584	3	0.0701299	0.00519481	0.0116883	0.012987	1
ILMN_1759690	PRB3	0.00909091	0.0103896	0.0116883	0.0298701	0.00649351	0.0012987	3	0.0142857	0.109091	0.0103896	0.012987	0
ILMN_1690545	TAF11	0.0363636	0.0636364	0	0.0181818	0.00519481	0.00779221	3	0.0220779	0.0324675	0.0467533	0.0506494	0
ILMN_1748309	LOC645367	0.0038961	0	0.0441558	0.0961039	0.0701299	0.0012987	3	0.0012987	0.0116883	0.0896104	0.0285714	1
ILMN_1788768	LOC652699	0.048052	0.00519481	0.0025974	0.0155844	0.0168831	0.0038961	3	0.0103896	0.0532468	0.218182	0.012987	0
ILMN_2245686	GYG2	0.111688	0.0103896	0.0012987	0.00779221	0.0428571	0.0012987	3	0.384416	0.123377	0.133766	0.311688	0
ILMN_1709247	PPP2R1B	0	0.0493507	0.0285714	0.00779221	0.0285714	0.0025974	3	0.048052	0.17013	0.025974	0.0038961	1
ILMN_1660999	WBP11P1	0.00909091	0	0.0116883	0.00779221	0.0168831	0.0506494	3	0.0636364	0.0454546	0.0246753	0.012987	0
ILMN_1766713	HSPD1	0.211688	0	0.0207792	0.0038961	0.0415584	0.0012987	3	0.446753	0.484416	0.0272727	0.0025974	1
ILMN_1660991	LOC654023	0.0168831	0.0025974	0.0116883	0.0155844	0.00909091	0.00779221	3	0.0103896	0.0103896	0.0233766	0.238961	0
ILMN_2194852	FLJ46309	0.228571	0.0025974	0.0363636	0	0.184416	0	3	0.467533	0.609091	0.17013	0.00779221	1
ILMN_1742250	CCNH	0.0116883	0.00649351	0.0025974	0.0441558	0.00909091	0.0103896	3	0.0545455	0.0337662	0.0662338	0.00519481	1
ILMN_3251555	MTPAP	0.0038961	0.0142857	0.435065	0.0012987	0.133766	0	3	0.0194805	0.379221	0.0376623	0.0207792	0
ILMN_2334587	HNRNPC	0.0038961	0	0.150649	0.0428571	0.0025974	0.012987	3	0.0038961	0.0662338	0.0272727	0.0194805	1
ILMN_1748625	TCEAL4	0	0	0.0038961	0.166234	0.0246753	0.0714286	3	0.0428571	0.0103896	0.135065	0.0038961	1
ILMN_3235196	LOC100129716	0.00649351	0.0103896	0.0155844	0.0285714	0.00649351	0.00909091	3	0.0636364	0.0103896	0	0.0376623	1
ILMN_2285708	C6orf48	0.0766234	0	0.375325	0	0.585714	0	3	0.702597	0.767532	0.0662338	0.142857	0
ILMN_1653228	C3orf22	0.00909091	0	0.0116883	0.00779221	0.0220779	0.0194805	3	0.0714286	0.0402597	0.0441558	0.0038961	1
ILMN_1663631	BANP	0.012987	0.00649351	0	0.0012987	0.118182	0.190909	3	0.012987	0.0103896	0.0155844	0	1
ILMN_1703984	TIGD6	0.00649351	0.00519481	0.0168831	0.0324675	0.0168831	0.0012987	3	0.012987	0.012987	0.0116883	0.0207792	0
ILMN_1798189	COX7C	0.0025974	0.122078	0.0116883	0.0038961	0	0.0428571	3	0.196104	0.0116883	0.144156	0	1
ILMN_1898785		0.149351	0	0.111688	0.0038961	0.0428571	0.0012987	3	0.0337662	0.0415584	0.0506494	0.0831169	0
ILMN_2349982	FGF1	0.0038961	0.00519481	0.0207792	0.0038961	0.0857143	0.0246753	3	0.048052	0.074026	0.0207792	0.012987	0
ILMN_1743992	DCP1B	0.00649351	0.00519481	0.0311688	0.0038961	0.0168831	0.0181818	3	0.0324675	0.0454546	0.0402597	0.012987	0
ILMN_1655047	LOC645848	0.0012987	0.0311688	0.0467533	0.00519481	0.0428571	0.00779221	3	0.00909091	0.0168831	0.0324675	0.0844156	1
ILMN_1815203	HMGCS2	0.00649351	0.171429	0.0012987	0.0038961	0.0181818	0.0194805	3	0.11039	0.0168831	0.0298701	0	1
ILMN_2075794	NLRP8	0.202597	0	0.115584	0	0.65974	0.0012987	3	0.857143	0.732468	0.123377	0.474026	0
ILMN_2051519	RPL37A	0.0012987	0.232467	0.0025974	0.00519481	0.0168831	0.0194805	3	0.31039	0.0194805	0.0467533	0	1
ILMN_2092903	C20orf141	0.101299	0.0025974	0.0376623	0.0038961	0.0168831	0.00779221	3	0.0103896	0.106494	0.0506494	0.0883117	0
ILMN_2147251	MGC10997	0.0038961	0.0662338	0.0285714	0.00779221	0.0376623	0.0012987	3	0.255844	0.0181818	0.131169	0.128571	0
ILMN_2389935	FYTTD1	0.0701299	0.0025974	0.0337662	0.00649351	0	0.0298701	3	0.0779221	0.0181818	0.0441558	0.0415584	0
ILMN_1724197	LOC645563	0.00649351	0.00519481	0.0220779	0.122078	0	0.048052	3	0.232467	0.0883117	0.363636	0.00779221	1
ILMN_2078724	C14orf153	0.0584416	0.0025974	0.411688	0	0.575325	0	3	0.711688	0.763636	0.21039	0.0935065	0
ILMN_1724825	PCBP2	0.144156	0.0025974	0	0.0012987	0.620779	0.723377	3	0.379221	0.012987	0.318182	0	1
ILMN_1803852	LOC653297	0.0415584	0.0025974	0.0038961	0.0545455	0.0285714	0.0012987	3	0.0350649	0.148052	0.0155844	0.0038961	1
ILMN_1714438	MUTYH	0.0025974	0.0103896	0.00519481	0.0181818	0.00909091	0.0948052	3	0.1	0.0194805	0.0506494	0.0038961	1
ILMN_1690443	C14orf82	0.048052	0.00649351	0.577922	0	0.119481	0	3	0.384416	0.642857	0.425974	0.502597	0
ILMN_1666212	LOC646449	0.00909091	0.0714286	0.0155844	0.0181818	0.0038961	0.00649351	3	0.0779221	0.00519481	0.0116883	0.012987	1
ILMN_1832211		0.012987	0.201299	0.0038961	0.00519481	0.0025974	0.0220779	3	0.0467533	0.0246753	0.0207792	0.0285714	0
ILMN_3188151	LOC100130824	0.0818182	0.0025974	0.367532	0	0.825974	0	3	0.446753	0.384416	0.00519481	0.105195	1
ILMN_1723141	OTUD1	0.0038961	0.0714286	0.00649351	0.0038961	0.0155844	0.048052	3	0.00909091	0.0155844	0.0961039	0.202597	1
ILMN_1837891		0.0298701	0.00519481	0.0012987	0.00649351	0.048052	0.0324675	3	0.0233766	0.0909091	0	0.0363636	1
ILMN_3239912	HSFYP1	0.0025974	0	0.11039	0.0233766	0.00649351	0.0636364	3	0.0558442	0.106494	0.0038961	0.0337662	1
ILMN_2175831	MTFMT	0.337662	0	0.0532468	0.00779221	0.301299	0	3	0.471429	0.198701	0.0506494	0.0415584	0
ILMN_1707887	LOC644172	0.00909091	0.0337662	0.0181818	0.0038961	0.0948052	0.00649351	3	0.188312	0.0662338	0.0402597	0.0415584	0
ILMN_1910594		0.0038961	0.00519481	0.00519481	0.0402597	0.0753247	0.012987	3	0.333766	0.012987	0.0246753	0.0792208	0
ILMN_1735043	LOC648699	0.00909091	0.0831169	0.0181818	0.00779221	0.0025974	0.0233766	3	0.101299	0.0012987	0.0584416	0.0285714	1
ILMN_1775296	LOC651006	0.125974	0.0688312	0.0207792	0.0038961	0.00519481	0.0012987	3	0.0194805	0.0272727	0.0467533	0.0324675	0
ILMN_2185984	SASH1	0.0415584	0.0025974	0.0168831	0.0636364	0.00909091	0.0025974	3	0.0103896	0.0506494	0.0662338	0.0168831	0
ILMN_2085922	WRB	0.0558442	0.00519481	0	0.135065	0.00649351	0.0194805	3	0.00649351	0.0194805	0.0168831	0.0831169	1
ILMN_1727200	SLCO4A1	0.0246753	0.0701299	0.0025974	0.00909091	0.00909091	0.0194805	3	0.0298701	0.0168831	0.0454546	0.00779221	1
ILMN_1714383	TPD52L1	0.0272727	0.00519481	0.0025974	0.00779221	0.0428571	0.0246753	3	0.0350649	0.012987	0.0116883	0.0493507	0
ILMN_1804357	GNG4	0.00909091	0.205195	0.0025974	0.00909091	0.0103896	0.0155844	3	0.45974	0.0116883	0.205195	0.0038961	1
ILMN_1718968	MT1E	0.0428571	0.0012987	0.0025974	0.0363636	0.0025974	0.131169	3	0.207792	0.0454546	0.012987	0.0961039	0
ILMN_3238640	LOC100133812	0	0.123377	0.00519481	0.567532	0.0025974	0.0350649	3	0.202597	0.0168831	0.296104	0.0038961	1
ILMN_1760530	BLOC1S2	0.00779221	0.0025974	0.00909091	0.0428571	0.0272727	0.0155844	3	0.0038961	0.0792208	0.0597403	0.145454	1
ILMN_1763604	CACNB1	0	0.118182	0.0025974	0.17013	0.00649351	0.0337662	3	0.0428571	0.298701	0.0766234	0.502597	0
ILMN_1658992	DPM1	0.00909091	0.0324675	0.00649351	0.00779221	0.0103896	0.0246753	3	0.00909091	0.0181818	0.177922	0.012987	1
ILMN_3253456	FNDC3B	0.0194805	0.0025974	0.0038961	0.0545455	0.00779221	0.0506494	3	0.0428571	0.0285714	0.0116883	0.318182	0
ILMN_1876581		0.0233766	0.00519481	0.0571429	0.00909091	0.0168831	0.00779221	3	0.0233766	0.0285714	0.0675325	0	1
ILMN_1711772	FLJ30679	0.00649351	0	0.0025974	0.120779	0.206493	0.0311688	3	0.0909091	0.0506494	0.0662338	0.0363636	0
ILMN_1664186	MFN1	0.0701299	0	0.0285714	0.114286	0.00779221	0.00649351	3	0.00649351	0.0194805	0.0155844	0.012987	1
ILMN_3245130	LOC100134708	0.0506494	0	0.122078	0.00519481	0.11039	0.00779221	3	0.145454	0.136364	0.32987	0.0766234	0
ILMN_1747577	ALAD	0.00909091	0.0402597	0	0.0038961	0.248052	0.0311688	3	0.0168831	0.012987	0.0415584	0	1
ILMN_1688034	COIL	0.00909091	0.0012987	0.0220779	0.12987	0.228571	0	3	0.025974	0.0168831	0.0103896	0.0298701	0
ILMN_1714176	LOC283487	0.0025974	0.246753	0.0207792	0.00779221	0.00519481	0.0207792	3	0.0298701	0.061039	0.00519481	0.0415584	1
ILMN_1844328		0.0272727	0.311688	0.0948052	0.0025974	0.00649351	0.0012987	3	0.0194805	0.0324675	0.0038961	0.0155844	1
ILMN_1792528	LOC401206	0	0.631169	0	0.00779221	0.142857	0.606494	3	0.401299	0.1	0.441559	0	1
ILMN_1689098	ATP1A3	0.161039	0.00649351	0.0285714	0.00779221	0.0415584	0.0012987	3	0.0558442	0.0844156	0.012987	0.153247	0
ILMN_1863470		0.0038961	0.0493507	0.0948052	0.00519481	0.00519481	0.0532468	3	0.087013	0.151948	0	0.145454	1
ILMN_1742163	LOC441087	0.0298701	0.124675	0.00649351	0.0038961	0.436364	0	3	0.519481	0.244156	0.838961	0.0675325	0
ILMN_1719949	LOC644019	0.0272727	0.0025974	0.122078	0.0038961	0.401299	0	3	0.318182	0.438961	0.0519481	0.305195	0
ILMN_3235410	HIATL2	0.0012987	0.0207792	0.319481	0.0038961	0.0792208	0.00779221	3	0.11039	0.151948	0.0454546	0.0714286	0
ILMN_1879879		0.00519481	0.0246753	0.0025974	0.0987013	0.00909091	0.0428571	3	0.0701299	0.00519481	0.109091	0.048052	1
ILMN_1724643	CD3D	0.0038961	0.0025974	0.0571429	0.00649351	0.202597	0.012987	3	0.00909091	0.0285714	0.0506494	0.0155844	1
ILMN_1721569	C12orf40	0.00649351	0	0.0298701	0.0428571	0.0025974	0.223377	3	0.353247	0.0168831	0.0103896	0.0324675	0
ILMN_1761206	PALMD	0.0038961	0.0454546	0.0038961	0.211688	0.074026	0.0012987	3	0.012987	0.00519481	0.0506494	0.0194805	1
ILMN_3256742	LOC100129902	0	0.5	0.0012987	0.025974	0.00909091	0.41948	3	0.384416	0.0142857	0.316883	0	1
ILMN_1749653	CPXCR1	0.00909091	0.00519481	0.0012987	0.0181818	0.0584416	0.125974	3	0.350649	0.0272727	0	0.0428571	1
ILMN_3305949	LOC730246	0.0038961	0.34026	0	0.0311688	0.0038961	0.267533	3	0.57013	0.0662338	0.284416	0	1
ILMN_2361575	SNX14	0.00909091	0.00519481	0.00519481	0.0168831	0.0766234	0.0350649	3	0.116883	0.00519481	0.122078	0.24026	1
ILMN_1749403	TSPAN33	0.0584416	0.00779221	0	0.162338	0.0428571	0.00909091	3	0.0428571	0.0103896	0.45974	0.00649351	1
ILMN_1787324	C16orf48	0.272727	0.0142857	0.0012987	0.00779221	0.00779221	0.038961	3	0.0272727	0.012987	0.0454546	0.0402597	0
ILMN_1672113	LOC441249	0.0025974	0.012987	0.374026	0.00649351	0	0.137662	3	0.00649351	0.0103896	0.0142857	0.0142857	1
ILMN_2297511	PODXL	0.0636364	0	0.581818	0.0012987	0.546753	0	3	0.646753	0.697403	0.738961	0.631169	0
ILMN_3201614	LOC646034	0.00649351	0.111688	0.172727	0	0.27013	0.00649351	3	0.562338	0.25974	0.0597403	0.0623377	0
ILMN_1775448	PFN2	0.0025974	0.0662338	0.00519481	0.00779221	0.17013	0.0311688	3	0.048052	0.0285714	0.00649351	0.0662338	1
ILMN_1686791	KCNK4	0.0753247	0.0025974	0.0038961	0.00779221	0.0103896	0.131169	3	0.0103896	0.012987	0.0402597	0.0844156	0
ILMN_1697550	ACYP2	0.0038961	0.00649351	0	0.0415584	0.396104	0.0402597	3	0.0636364	0.0103896	0.048052	0.0012987	1
ILMN_1652164	LOC729196	0.0038961	0	0.0558442	0.00779221	0.21948	0.0350649	3	0.0883117	0.0116883	0.0519481	0.0038961	1
ILMN_1728115	FLJ22447	0.0025974	0.109091	0.123377	0.00779221	0.0285714	0.00779221	3	0.00649351	0.135065	0.215584	0.355844	1
ILMN_1738773	HRC	0.0402597	0.00649351	0.0753247	0.00779221	0.00649351	0.0545455	3	0.11039	0.0597403	0.0207792	0.0428571	0
ILMN_1684520	TSTD2	0.0623377	0.0038961	0.00649351	0.0285714	0.00519481	0.115584	3	0.0324675	0.179221	0.0714286	0.0844156	0
ILMN_1781803	FIZ1	0.0298701	0.00519481	0.0012987	0.115584	0.00649351	0.188312	3	0.0753247	0.467533	0.0454546	0.187013	0
ILMN_1746945	CSMD1	0.00909091	0.0636364	0.00909091	0.00779221	0.0168831	0.0649351	3	0.0428571	0.137662	0.0272727	0.0415584	0
ILMN_1801405	ROPN1B	0.0935065	0.146753	0.00909091	0.00779221	0	0.0311688	3	0.457143	0.112987	0.0454546	0	1
ILMN_1901305		0.315584	0	0.00519481	0.0402597	0.00649351	0.0376623	3	0.0246753	0.0428571	0.194805	0.0402597	0
ILMN_3248164	LOC100132096	0.00649351	0.0376623	0.00649351	0.00779221	0.128571	0.0350649	3	0.131169	0.0714286	0.0519481	0.0818182	0
ILMN_1786125	CCNA2	0.00909091	0.00649351	0.00649351	0.0519481	0.0220779	0.0662338	3	0.00779221	0.0623377	0.0155844	0.0194805	1
ILMN_1837348		0	0.00649351	0.162338	0.00779221	0.0168831	0.228571	3	0.131169	0.119481	0.0168831	0.145454	0
ILMN_1674741	LOC647646	0.0038961	0.0922078	0.0025974	0.0545455	0.316883	0.0012987	3	0.0142857	0.0363636	0.0896104	0.0038961	1
ILMN_3226260	LOC728728	0.00909091	0.0025974	0.0012987	0.115584	0.267533	0.0233766	3	0.11039	0.0415584	0.0662338	0.0285714	0
ILMN_3214117	LOC100132870	0.00519481	0.0727273	0.2	0.0038961	0.0948052	0.00649351	3	0.135065	0.280519	0.0805195	0.337662	0
ILMN_1718734	MLLT6	0.00649351	0.0714286	0.0220779	0.22987	0.00779221	0.00779221	3	0.24026	0.0194805	0.0324675	0.0038961	1
ILMN_1762666	DHRS4	0.333766	0.0233766	0.00909091	0.0038961	0	0.124675	3	0.21039	0.125974	0.0467533	0.354545	0
ILMN_1708805	NCOA3	0.0909091	0.00519481	0.00519481	0.00779221	0.0376623	0.0935065	3	0.298701	0.233766	0.0272727	0.00779221	1
ILMN_1791030	NEUROG1	0.307792	0.0038961	0.0025974	0.0155844	0.00909091	0.0688312	3	0.0012987	0.22987	0.0701299	0.0142857	1
ILMN_3255735	LOC100128031	0.133766	0.0025974	0.714286	0.0012987	0.446753	0	3	0.198701	0.198701	0.0623377	0.196104	0
ILMN_1735402	WDR22	0.0298701	0.185714	0.00909091	0.00779221	0.00519481	0.0792208	3	0.0103896	0.11039	0.0727273	0.141558	0
ILMN_1785439	CD79B	0.00909091	0.116883	0.00649351	0.00519481	0.242857	0.012987	3	0.0142857	0.0298701	0.145454	0.0038961	1
ILMN_1894862		0.0987013	0.0025974	0.0025974	0.00779221	0.0506494	0.198701	3	0.0636364	0.1	0.0467533	0.119481	0
ILMN_1699844	SCRN3	0.087013	0.155844	0.00519481	0.0038961	0.0038961	0.174026	3	0.0558442	0.0103896	0.0493507	0.0831169	0
ILMN_1698752	NLRX1	0.312987	0.0701299	0.00519481	0.0038961	0.0519481	0.00779221	3	0.0103896	0.123377	0.074026	0	1
ILMN_1759870	LOC653066	0.00909091	0.361039	0.0038961	0.00779221	0.0168831	0.0519481	3	0.0142857	0.012987	0.0519481	0.0285714	0
ILMN_1759319	SCAND2	0.00909091	0.192208	0.0025974	0.00909091	0.074026	0.0350649	3	0.0337662	0.0103896	0.0545455	0.0909091	0
ILMN_3296884	LOC100133232	0.0038961	0.0025974	0.00649351	0.061039	0.381818	0.0350649	3	0.197403	0.0285714	0.0532468	0.0285714	0
ILMN_1725642	SUMO3	0.00649351	0.0688312	0.0038961	0.0038961	0.0844156	0.422078	3	0.116883	0.0454546	0.0896104	0	1
ILMN_1699413	LOC650151	0.0038961	0.0987013	0.184416	0.00909091	0.00779221	0.0649351	3	0.0727273	0.176623	0.0428571	0.0285714	0
ILMN_1726222	FLOT2	0.00779221	0.0714286	0	0.0038961	0.209091	0.531169	3	0.296104	0.0636364	0.694805	0	1
ILMN_2173611	MT1E	0.0025974	0.292208	0.0012987	0.148052	0.0038961	0.303896	3	0.242857	0.241558	0.137662	0.0038961	1
ILMN_1718032	LOC643836	0.114286	0.00519481	0.0558442	0.0038961	0.0025974	0.48961	3	0.296104	0.0662338	0.0142857	0.0142857	0
ILMN_1691506	NGRN	0.00779221	0.258442	0.00519481	0.0012987	0.0987013	0.242857	3	0.403896	0.0714286	0.538961	0.0038961	1
ILMN_2371917	KLK2	0.00649351	0.527273	0.00649351	0	0.3	0.048052	3	0.428571	0.0805195	0.205195	0.0012987	1
ILMN_1754303	RPL30	0	0.725974	0.0025974	0.00519481	0.0285714	0.248052	3	0.545455	0.0571429	0.535065	0	1
ILMN_1651429	SELM	0.00909091	0.0948052	0.0025974	0.0038961	0.137662	0.264935	3	0.290909	0.0285714	0.594805	0.0025974	1
ILMN_1759017	ZNF333	0.476623	0.0038961	0.0025974	0.0350649	0.0025974	0.203896	3	0.198701	0.415584	0.0558442	0.531169	0
ILMN_1746516	RPS25	0.0038961	0.0818182	0	0.0038961	0.468831	0.635065	3	0.579221	0.2	0.620779	0	1
ILMN_1894166		0.162338	0.00519481	0.232467	0.0792208	0.00909091	0.0012987	3	0.048052	0.0324675	0.0584416	0.0038961	1
ILMN_1728467	GHITM	0.00909091	0.879221	0	0.0376623	0.00519481	0.303896	3	0.153247	0.168831	0.194805	0	1
ILMN_1741701	LOC441843	0.00649351	0.124675	0.00909091	0.00779221	0.0701299	0.111688	3	0.0883117	0.112987	0.0649351	0.0285714	0
ILMN_3213531	LOC653737	0.0012987	0.894805	0.0038961	0.0038961	0.0168831	0.109091	3	0.855844	0.061039	0.293507	0	1
ILMN_1700067	BTN3A2	0.00649351	0.0025974	0.0025974	0.723377	0.153247	0.0155844	3	0.105195	0.0207792	0.0116883	0.0454546	0
ILMN_2054362	SLC25A40	0.00909091	0.0025974	0.00649351	0.0324675	0.423377	0.0649351	3	0.241558	0.0181818	0.0376623	0.127273	0
ILMN_1756439	SCRN1	0.197403	0.0025974	0.0025974	0.0025974	0.268831	0.196104	3	0.153247	0.0441558	0.190909	0	1
ILMN_1718132	ECHS1	0.0298701	0.651948	0	0.00779221	0.00909091	0.245454	3	0.548052	0.0194805	0.109091	0	1
ILMN_3237132	ALMS1P	0.125974	0.111688	0.00649351	0.390909	0.0025974	0.00649351	3	0.0194805	0.118182	0.038961	0.0844156	0
ILMN_1687921	JMJD8	0.142857	0.577922	0.0012987	0.0038961	0.0038961	0.255844	3	0.364935	0.0207792	0.354545	0	1
ILMN_1694778	LOC646723	0.0987013	0.161039	0.0038961	0.0025974	0.00779221	0.542857	3	0.257143	0.0103896	0.681818	0	1
ILMN_1785406	NAP1L3	0.00649351	0.00649351	0.418182	0.0857143	0.00909091	0.0311688	3	0.0688312	0.292208	0.0584416	0.142857	0
ILMN_1655163	STK24	0.0025974	0.587013	0.0038961	0.0363636	0.00649351	0.228571	3	0.492208	0.0714286	0.372727	0	1
ILMN_1654118	BCL2L1	0.0038961	0.205195	0.0025974	0.00779221	0.127273	0.257143	3	0.0597403	0.485714	0.555844	0.0428571	0
ILMN_2379469	EIF3B	0.012987	0.78052	0.0025974	0.0025974	0.0012987	0.531169	3	0.118182	0.0194805	0.587013	0	1
ILMN_3246360	LOC100130553	0.00649351	0.353247	0	0.0012987	0.168831	0.738961	3	0.271429	0.012987	0.345454	0	1
ILMN_1708907	MEIG1	0.00649351	0.206493	0.202597	0.2	0.00909091	0.00519481	3	0.0883117	0.181818	0.0116883	0.416883	0
ILMN_1661170	NDUFB8	0.00649351	0.548052	0.0012987	0.123377	0	0.41948	3	0.11039	0.038961	0.21039	0.0038961	1
ILMN_2361163	SSBP3	0.00779221	0.179221	0.353247	0.344156	0	0.00779221	3	0.0805195	0.137662	0.11039	0.0506494	0
ILMN_1667750	SLC4A5	0.00649351	0.0025974	0.2	0.00779221	0.197403	0.184416	3	0.422078	0.137662	0.0688312	0.0194805	0
ILMN_2096442	LOC260339	0.350649	0	0.172727	0.0012987	0.842857	0.0012987	3	0.548052	0.37013	0.733766	0.0194805	0
ILMN_1656791	RPS6	0.0038961	0.962338	0	0.00649351	0.038961	0.501299	3	0.802597	0.109091	0.0662338	0	1
ILMN_1771538	PSCA	0.348052	0.00649351	0.0038961	0.0038961	0.233766	0.414286	3	0.31039	0.0116883	0.0142857	0	1
ILMN_2308582	CYB5R3	0.00779221	0.224675	0.0025974	0.0038961	0.645455	0.257143	3	0.242857	0.0844156	0.123377	0.0142857	0
ILMN_2293322	MTHFD2	0.146753	0.00519481	0.894805	0.0038961	0.898701	0	3	0.805195	0.728571	0.223377	0.394805	0
ILMN_1702177	GLO1	0.00909091	0.22987	0	0.00779221	0.88052	0.749351	3	0.850649	0.0376623	0.477922	0	1
ILMN_1789614	TPT1	0.0103896	0.0285714	0	0	0.583117	0.22987	2	0.141558	0	0	0	3
ILMN_2190084	VAMP8	0.125974	0.0142857	0	0	0.150649	0.0636364	2	0.0142857	0	0.012987	0	2
ILMN_1749447	RPS9	0.550649	0.0103896	0	0	0.246753	0.112987	2	0.762338	0	0.32987	0	2
ILMN_1707810	RPS5	0.154546	0.194805	0	0	0.0415584	0.0532468	2	0.411688	0	0.0519481	0	2
ILMN_1741148	ALDOA	0.145454	0.0103896	0	0	0.087013	0.0623377	2	0.0220779	0	0.012987	0	2
ILMN_2152131	ACTB	0.0324675	0.038961	0	0	0.074026	0.0298701	2	0.0883117	0	0	0	3
ILMN_2116366	RPL12	0.571429	0.048052	0	0	0.575325	0.0909091	2	0.451948	0	0.0506494	0	2
ILMN_3225784	LOC730029	0.0779221	0.332468	0	0	0.0688312	0.0155844	2	0.114286	0	0.0896104	0	2
ILMN_1801633	C20orf52	0.0350649	0.0844156	0	0	0.0168831	0.138961	2	0.715584	0	0.012987	0	2
ILMN_1800634	NME4	0.0844156	0.555844	0	0	0.136364	0.0311688	2	0.594805	0	0.618182	0	2
ILMN_1675460	LOC283412	0.0766234	0.223377	0	0	0.0506494	0.012987	2	0.0428571	0	0.0103896	0	2
ILMN_3217815	LOC646294	0.309091	0.0441558	0	0	0.202597	0.548052	2	0.466234	0	0.405195	0	2
ILMN_1761797	CSTB	0.0181818	0.155844	0	0	0.0103896	0.190909	2	0.567532	0	0.0207792	0	2
ILMN_3304111	LOC729978	0.683117	0.0428571	0	0	0.0727273	0.551948	2	0.00649351	0	0	0	4
ILMN_1802203	ARF1	0.0324675	0.0558442	0	0	0.0428571	0.0298701	2	0.087013	0	0.048052	0	2
ILMN_3201445	LOC728128	0.0298701	0.0831169	0	0.0012987	0.0168831	0.0636364	2	0.3	0.0012987	0.205195	0	2
ILMN_1812392	TMSB10	0.701299	0.392208	0	0	0.301299	0.125974	2	0.0428571	0	0	0	3
ILMN_1806408	ACADVL	0.1	0.0922078	0	0	0.0103896	0.127273	2	0.0038961	0	0.0116883	0	3
ILMN_1775243	LOC646766	0.193506	0.138961	0	0	0.0168831	0.012987	2	0.249351	0	0	0	3
ILMN_1686664	MT2A	0.012987	0.0220779	0	0	0.0246753	0.0194805	2	0.645455	0	0.0441558	0	2
ILMN_1798980	CAPZB	0.0415584	0.0818182	0	0	0.0168831	0.0103896	2	0.0324675	0	0.0272727	0	2
ILMN_1739335	LOC400948	0.145454	0.335065	0	0	0.0454546	0.012987	2	0.183117	0	0.0584416	0	2
ILMN_3212833	LOC728139	0.579221	0.21948	0	0	0.112987	0.228571	2	0.222078	0	0.0272727	0	2
ILMN_2099783	ATP6V1F	0.0584416	0.2	0	0	0.0766234	0.396104	2	0.0597403	0	0.138961	0	2
ILMN_1776021	EIF4H	0.0805195	0.0597403	0	0	0.048052	0.0623377	2	0.0142857	0.0038961	0.0038961	0	3
ILMN_1738075	CMIP	0.637662	0.307792	0	0	0.0168831	0.418182	2	0.6	0.00519481	0.762338	0	2
ILMN_2163723	KRT7	0.394805	0.131169	0	0	0.353247	0.332468	2	0.0012987	0	0	0	4
ILMN_1689446	EIF3G	0.754545	0.0233766	0	0	0.193506	0.0194805	2	0.323377	0.0012987	0.0454546	0	2
ILMN_2070052	LOC613037	0.725974	0.0142857	0	0	0.0168831	0.34026	2	0.0038961	0	0	0	4
ILMN_3243700	RPS8	0.0324675	0.267533	0	0	0.348052	0.592208	2	0.950649	0	0.150649	0	2
ILMN_1734353	GPX4	0.963636	0.0207792	0	0	0.206493	0.145454	2	0.162338	0	0.00519481	0	3
ILMN_3224856	LOC729660	0.0987013	0.15974	0	0	0.0103896	0.0194805	2	0.0311688	0	0	0	3
ILMN_3240838	SLC25A6	0.379221	0.355844	0	0	0.188312	0.388312	2	0.220779	0	0.151948	0	2
ILMN_1651899	LOC653314	0.581818	0.123377	0	0	0.615584	0.207792	2	0.502597	0	0.103896	0	2
ILMN_2128428	DAB2	0.114286	0.0493507	0.0012987	0	0.0103896	0.0337662	2	0.0844156	0.0038961	0.0246753	0	2
ILMN_1815239	CLK2	0	0.0220779	0.0207792	0.0103896	0	0.0662338	2	0.0012987	0.00519481	0.0012987	0.0194805	3
ILMN_3225211	LOC729742	0.0246753	0.0896104	0	0	0.427273	0.0532468	2	0.0324675	0	0.048052	0	2
ILMN_2277252	PPFIBP1	0.048052	0.0207792	0.0532468	0	0.519481	0	2	0.414286	0.00519481	0.0688312	0.0038961	2
ILMN_1712950	PFN1	0.763636	0.232467	0	0	0.353247	0.144156	2	0.0428571	0	0.0506494	0	2
ILMN_1669484	WDR6	0.120779	0.118182	0	0	0.0454546	0.0155844	2	0.0116883	0.0012987	0.0441558	0	2
ILMN_1681679	TSPO	0.0168831	0.0103896	0	0.0012987	0.0168831	0.0792208	2	0.0701299	0	0.287013	0	2
ILMN_1726565	PIK3R2	0.0220779	0.0155844	0	0	0.128571	0.131169	2	0.0012987	0	0.0207792	0	3
ILMN_3280019	LOC100132795	0.0298701	0.0103896	0	0	0.171429	0.179221	2	0.31039	0	0.133766	0	2
ILMN_1724941	CDCP1	0	0	0.074026	0.0103896	0.012987	0.0467533	2	0.0857143	0.00519481	0.0038961	0.0194805	2
ILMN_3199911	LOC100133058	0.0181818	0	0.0116883	0.0012987	0.0168831	0.0220779	2	0.0324675	0.0272727	0.0038961	0.0038961	2
ILMN_1656868	LOC23117	0.525974	0.0103896	0	0	0.902597	0.307792	2	0.00909091	0	0.0168831	0	3
ILMN_1705464	MRPL41	0.801299	0.0207792	0	0	0.653247	0.0337662	2	0.525974	0	0.187013	0	2
ILMN_1653527	LOC648358	0.0025974	0.0103896	0	0.0545455	0.0116883	0.0155844	2	0.0012987	0.00779221	0.0116883	0	3
ILMN_3206343	LOC644914	0.111688	0.0246753	0	0	0.209091	0.436364	2	0.103896	0	0.0038961	0	3
ILMN_3200921	LOC642590	0.0272727	0.0207792	0	0.0012987	0.0428571	0.124675	2	0.567532	0.00519481	0.327273	0	2
ILMN_2210129	PRIM1	0.0220779	0.0207792	0.0012987	0.012987	0.0025974	0.0194805	2	0.0194805	0.0012987	0	0.0038961	3
ILMN_3263974	KRT18P13	0.872727	0.0103896	0	0	0.54026	0.257143	2	0.061039	0	0.025974	0	2
ILMN_1686367	HSPA8	0.048052	0.548052	0	0	0.087013	0.249351	2	0.583117	0.0012987	0.0272727	0	2
ILMN_1807074	MIF	0.333766	0.474026	0	0	0.168831	0.0883117	2	0.6	0	0.703896	0	2
ILMN_1744832	LOC399715	0.012987	0.0103896	0.0363636	0.0038961	0	0.0337662	2	0.00519481	0.0142857	0.0467533	0.0038961	2
ILMN_1739601	MSI1	0.0415584	0	0.0155844	0.0038961	0.0103896	0.0194805	2	0.00519481	0.0311688	0.0402597	0.00779221	2
ILMN_1835080		0.0012987	0.0103896	0.0012987	0.0298701	0.0103896	0.0987013	2	0.0298701	0.0012987	0.00909091	0.0038961	3
ILMN_1697611	AMBN	0.0623377	0.0246753	0.0025974	0.0012987	0.0194805	0.0103896	2	0.0298701	0.00519481	0	0.0844156	2
ILMN_1713521	ZNF205	0	0.012987	0.0194805	0.125974	0.00909091	0.012987	2	0.0961039	0.00519481	0.0688312	0	2
ILMN_1683487	ZNF154	0.0038961	0.0285714	0	0.0142857	0.102597	0.0532468	2	0.0649351	0.0103896	0.00909091	0.0038961	2
ILMN_1794017	SERTAD1	0.038961	0.0246753	0.0012987	0.0012987	0.0168831	0.0415584	2	0.0038961	0.0155844	0.228571	0.00519481	2
ILMN_1731688	KLB	0.012987	0.0142857	0.0116883	0.0688312	0.00649351	0.0012987	2	0.00519481	0.00519481	0.0038961	0.0038961	4
ILMN_1726466	HDHD3	0.249351	0.0532468	0	0	0.0116883	0.0350649	2	0.0272727	0	0.0597403	0	2
ILMN_3236344	CTGLF7	0.012987	0.133766	0.0025974	0	0.276623	0.0155844	2	0.181818	0.00519481	0.138961	0	2
ILMN_1790797	VPS28	0.0766234	0.146753	0	0	0.0116883	0.222078	2	0.455844	0	0.298701	0	2
ILMN_3218820	LOC645387	0.672727	0.511688	0	0	0.287013	0.838961	2	0.78961	0.00519481	0.314286	0	2
ILMN_1735292	ENKUR	0.0025974	0.0246753	0.0012987	0.0207792	0.0532468	0.0194805	2	0.00519481	0.0883117	0.012987	0.0038961	2
ILMN_1847473		0.0350649	0.0714286	0.00519481	0	0.012987	0.198701	2	0.00649351	0.0038961	0.0428571	0.0623377	2
ILMN_1777906	RPRC1	0.0298701	0.0103896	0	0.00649351	0.0428571	0.0402597	2	0.11039	0.0012987	0.0597403	0.0038961	2
ILMN_1715698	MGC71993	0.0038961	0.194805	0	0.0155844	0.14026	0.0194805	2	0.214286	0.0012987	0.0142857	0	2
ILMN_2186597	RPP21	0.222078	0.0922078	0	0.0012987	0.444156	0.0415584	2	0.125974	0	0.0272727	0	2
ILMN_1689142	UBE1C	0.0662338	0	0.0116883	0.0415584	0.00649351	0.0194805	2	0.0038961	0.00649351	0.0168831	0.0038961	3
ILMN_2175075	SFRS4	0.0207792	0.0909091	0	0.0506494	0.0545455	0.0038961	2	0.0675325	0.0012987	0.0506494	0	2
ILMN_1715896	PMVK	0.146753	0.220779	0	0.0038961	0.0246753	0.0350649	2	0.025974	0	0.109091	0	2
ILMN_1890516		0.0116883	0.0441558	0.0467533	0.0350649	0.00649351	0.0012987	2	0.0142857	0.0155844	0.00519481	0	2
ILMN_1740976	NONO	0.0597403	0.0103896	0	0.0038961	0.0532468	0.0974026	2	0.012987	0.00519481	0.123377	0.0012987	2
ILMN_1731051	RAD52	0.0506494	0.0272727	0	0.00519481	0.048052	0.0220779	2	0.0142857	0.00779221	0.0207792	0.0038961	2
ILMN_3291098	LOC643531	0.932468	0.0987013	0	0	0.168831	0.228571	2	0.509091	0.00519481	0.176623	0	2
ILMN_2038773	UBC	0.154546	0.22987	0	0.0012987	0.0181818	0.503896	2	0.00649351	0.125974	0.0415584	0	2
ILMN_1810467	PPP2R1A	0.0376623	0.00519481	0.0155844	0.0038961	0.0103896	0.120779	2	0.0636364	0	0.0701299	0	2
ILMN_2056932	SPEM1	0.0181818	0	0.0025974	0.266234	0.0168831	0.0155844	2	0.00909091	0.00519481	0.0181818	0.0038961	3
ILMN_1655821	CAPG	0.087013	0.0298701	0.0038961	0.0012987	0.0948052	0.0103896	2	0.0896104	0	0.0181818	0	2
ILMN_1749799	NSBP1	0.0103896	0.0012987	0.0038961	0.0142857	0.0233766	0.12987	2	0.0012987	0.0038961	0.0168831	0.0103896	2
ILMN_1804117	FAM89B	0.497403	0.136364	0	0	0.0727273	0.0220779	2	0.0493507	0.00519481	0.0428571	0	2
ILMN_1688757	LOC391025	0.00649351	0	0.0324675	0.0103896	0.0688312	0.0311688	2	0.00519481	0.0571429	0	0.00649351	3
ILMN_1772888	LOC645688	0.223377	0.0493507	0	0.0012987	0.0857143	0.111688	2	0.00909091	0	0.00909091	0	4
ILMN_1692572	KIF27	0.0168831	0.122078	0.0025974	0.0155844	0.0246753	0.00779221	2	0.00519481	0.0454546	0.106494	0.0025974	2
ILMN_1669172	PTPRR	0.00649351	0	0.103896	0.0376623	0.0116883	0.0415584	2	0.0012987	0.00649351	0.00649351	0.0194805	3
ILMN_1908012	LOC729957	0.0025974	0.0025974	0.103896	0.0428571	0.012987	0.0311688	2	0.00649351	0.0168831	0.0519481	0	2
ILMN_1769388	GJB2	0.109091	0.0025974	0.0324675	0.0233766	0.0142857	0.0038961	2	0.00909091	0.0207792	0	0.0402597	2
ILMN_1894072		0.0181818	0.0103896	0.00649351	0.0909091	0.00649351	0.012987	2	0.00909091	0.012987	0.00519481	0.0922078	2
ILMN_1746917	LOC729843	0.125974	0.0441558	0	0	0.281818	0.0662338	2	0.351948	0.0038961	0.0935065	0	2
ILMN_1721093	TAF10	0.32987	0.061039	0	0.0012987	0.0896104	0.45974	2	0.215584	0	0.103896	0	2
ILMN_1665219	LTBP4	0.0272727	0.0545455	0.0363636	0.00779221	0.0038961	0.0194805	2	0.0012987	0.00779221	0.0597403	0.164935	2
ILMN_1791771	HCK	0.125974	0	0.0337662	0.123377	0.0038961	0.0298701	2	0.00649351	0.00519481	0.0012987	0.0038961	4
ILMN_1809652	UBE2E3	0.025974	0.0025974	0.0155844	0.0155844	0.102597	0.00909091	2	0.0428571	0.0168831	0.00649351	0.0038961	2
ILMN_1730084	COMT	0.0246753	0.366234	0	0	0.0142857	0.467533	2	0.318182	0	0.32987	0	2
ILMN_3181910	LOC100130952	0.00649351	0.00649351	0.0155844	0.0116883	0.144156	0.0181818	2	0.00909091	0.0454546	0.00909091	0.102597	2
ILMN_2115862	ESPNL	0.0558442	0.0688312	0.0025974	0.0038961	0.0857143	0.012987	2	0.0012987	0.0116883	0.00779221	0.0038961	3
ILMN_1659874	SFRS15	0.00909091	0.0584416	0.0116883	0.0662338	0.0025974	0.0350649	2	0.00779221	0.0038961	0.0103896	0.0194805	2
ILMN_1847645		0	0.0818182	0.00779221	0.0753247	0.0948052	0.0194805	2	0.025974	0.0532468	0	0.0038961	2
ILMN_1883432		0.00649351	0.0584416	0.0831169	0.0233766	0.0168831	0.00519481	2	0.0038961	0.0246753	0.0155844	0.0038961	2
ILMN_2334322	MIER1	0.0454546	0.0272727	0.00649351	0.0337662	0.0025974	0.0415584	2	0.00909091	0.0571429	0.00909091	0.0038961	3
ILMN_1675462	LSM6	0.0857143	0	0.012987	0.00779221	0.142857	0.012987	2	0.012987	0.0415584	0.0038961	0.0038961	2
ILMN_2387636	ITGB4BP	0.0558442	0.00519481	0.0207792	0.0038961	0.0168831	0.0571429	2	0.0311688	0.00519481	0.0454546	0	2
ILMN_1664574	LAMA1	0.00649351	0.0857143	0.00519481	0.0155844	0.0571429	0.0194805	2	0.048052	0.00519481	0.0038961	0.0038961	3
ILMN_1791147	YPEL3	0.145454	0.118182	0	0	0.4	0.0415584	2	0.087013	0.00519481	0.00909091	0	3
ILMN_1716382	LOC387882	0.0714286	0	0.00649351	0.111688	0.0168831	0.0415584	2	0.115584	0.0675325	0.00649351	0.00779221	2
ILMN_1849503		0.087013	0.0025974	0.0168831	0.00779221	0.0168831	0.048052	2	0.0012987	0.0103896	0.0142857	0.0025974	2
ILMN_1754558	LRRC10	0.00909091	0.0103896	0.0519481	0.0038961	0.0428571	0.0428571	2	0.0038961	0.0454546	0.0805195	0.0038961	2
ILMN_1765043	RPL38	0	0.24026	0.0025974	0.0181818	0.0246753	0.42987	2	0.132467	0.00649351	0.0766234	0	2
ILMN_1664094	P2RY13	0.0038961	0.0025974	0.118182	0.0441558	0.0116883	0.0415584	2	0.0649351	0.00779221	0.00909091	0.012987	2
ILMN_1665733	LOC648138	0.0402597	0.0103896	0.00649351	0.0688312	0.0038961	0.0532468	2	0.00909091	0.00519481	0	0.0038961	4
ILMN_2148497	C20orf107	0.111688	0.00649351	0.0948052	0.0155844	0.00779221	0.0103896	2	0.0350649	0.00519481	0.0155844	0.0038961	2
ILMN_1805695	C6orf170	0.00909091	0.00519481	0.105195	0.119481	0.0103896	0.0116883	2	0.0220779	0.00779221	0.012987	0.0038961	2
ILMN_2316278	MAGED4B	0.0181818	0.00519481	0.0818182	0.0363636	0.00909091	0.0324675	2	0	0	0	0	4
ILMN_1676010	SP1	0.25974	0.0584416	0.0012987	0.0207792	0.0168831	0.00909091	2	0.11039	0.00519481	0.137662	0	2
ILMN_1806030	PPL	0.414286	0.472727	0	0.0012987	0.0285714	0.0350649	2	0.7	0	0.0038961	0	3
ILMN_1653514	RBBP4	0.111688	0.0142857	0.00649351	0	0.128571	0.125974	2	0.154546	0	0	0.0142857	2
ILMN_1662052	LOC643222	0.0025974	0.0116883	0.146753	0.0961039	0.0428571	0.00779221	2	0.0220779	0.0246753	0	0	2
ILMN_1661554	DIAPH1	0.0779221	0.0142857	0	0.0038961	0.136364	0.331169	2	0.0701299	0.012987	0.00909091	0	2
ILMN_2178618	WDR44	0.0168831	0.0155844	0.00649351	0.0038961	0.320779	0.0181818	2	0.0012987	0.12987	0.00909091	0.0506494	2
ILMN_1749822	LOC643432	0.0012987	0.0441558	0.119481	0.00649351	0.0948052	0.0350649	2	0.00649351	0.0103896	0.0467533	0.0038961	2
ILMN_3304725	LOC729153	0.0181818	0.0025974	0.00519481	0.114286	0.0948052	0.0220779	2	0.0935065	0.0038961	0	0	3
ILMN_1795697	PTP4A2	0.012987	0	0.0155844	0.00779221	0.214286	0.22987	2	0.131169	0.00519481	0.00519481	0.0454546	2
ILMN_1730054	GSTT1	0.285714	0.698701	0	0.0012987	0.209091	0.0233766	2	0.861039	0	0.131169	0	2
ILMN_1808984	CXorf48	0.0038961	0.0025974	0.0597403	0.0155844	0.0376623	0.137662	2	0.00519481	0.0636364	0.0012987	0.012987	2
ILMN_1731248	LOC648705	0.224675	0.131169	0.176623	0	0.227273	0.0012987	2	0.455844	0.284416	0	0	2
ILMN_1839190		0.0571429	0.00649351	0.00649351	0.0181818	0.0818182	0.0233766	2	0.0649351	0.00779221	0.00909091	0.0376623	2
ILMN_1794522	EIF5A	0.501299	0	0.0532468	0	0.248052	0.142857	2	0.761039	0	0.68052	0	2
ILMN_1655952	FAM39E	0.21039	0.363636	0	0.0038961	0.161039	0.254545	2	0.00519481	0	0.00519481	0	4
ILMN_1769191	GNAS	0.012987	0.688312	0	0.0038961	0.161039	0.206493	2	0.674026	0.00779221	0.472727	0	2
ILMN_3310386	MIR345	0.125974	0.0025974	0.0883117	0.0103896	0.0038961	0.0545455	2	0.048052	0.00779221	0.012987	0	2
ILMN_1795876	GPS1	0.0285714	0.244156	0	0.0038961	0.227273	0.048052	2	0.390909	0.0012987	0.0376623	0	2
ILMN_1704795	MARK3	0.244156	0	0.00649351	0.0519481	0.0298701	0.0194805	2	0.0012987	0.00649351	0.0402597	0.0272727	2
ILMN_3251587	LOC100008589	0.675325	0.0285714	0	0.0623377	0	0.0246753	2	0.00519481	0.0792208	0.107792	0	2
ILMN_2282077	MIB2	0.1	0.0142857	0.0038961	0.00779221	0.0142857	0.185714	2	0.0142857	0.00779221	0.0818182	0.0038961	2
ILMN_1656761	TGIF1	0.123377	0.0103896	0.00649351	0.211688	0.00519481	0.0155844	2	0.0012987	0.0285714	0.0441558	0	2
ILMN_1703369	LOC647474	0.146753	0.0714286	0	0.128571	0	0.348052	2	0.00909091	0.0012987	0	0.00649351	4
ILMN_1740784	LOC390829	0.0038961	0.131169	0.0038961	0.0155844	0.0532468	0.0883117	2	0.0675325	0.00519481	0	0.0428571	2
ILMN_2124833	TRAT1	0.0181818	0.0025974	0.0454546	0.00909091	0.174026	0.0311688	2	0.00909091	0	0.0012987	0.0285714	3
ILMN_3298215	LOC729340	0.0506494	0.0025974	0	0.115584	0.141558	0.0714286	2	0.00779221	0.0467533	0.0597403	0.0038961	2
ILMN_1716507	EPB41L1	0.125974	0.0103896	0.00649351	0.00779221	0.0168831	0.123377	2	0.0727273	0.0038961	0.115584	0	2
ILMN_1771103	LOC731548	0.00779221	0.00519481	0.0337662	0.115584	0.0909091	0.0194805	2	0.00649351	0.0454546	0.0597403	0.0038961	2
ILMN_1685551	CHD4	0.145454	0.0207792	0.0012987	0.00779221	0.0220779	0.249351	2	0.0324675	0.00519481	0.0038961	0	3
ILMN_1762103	WDR48	0.012987	0.133766	0.0025974	0.00779221	0.0532468	0.137662	2	0.0220779	0.00519481	0.0402597	0.0038961	2
ILMN_1786273	C1orf122	0.00779221	0.119481	0.0428571	0.0857143	0.0025974	0.0701299	2	0.00909091	0.0103896	0.0896104	0	2
ILMN_1730867	AZU1	0.0363636	0.00649351	0.0025974	0.025974	0.2	0.0935065	2	0.0103896	0.00519481	0.0467533	0.0038961	2
ILMN_1694111	PNKP	0.263636	0.14026	0.00649351	0	0.285714	0.012987	2	0.0428571	0.0012987	0.148052	0	2
ILMN_3281563	LOC648771	0.0558442	0.328571	0	0	0.427273	0.358442	2	0.479221	0	0.590909	0	2
ILMN_3245688	DGCR6L	0.087013	0.162338	0	0.0012987	0.22987	0.284416	2	0.0636364	0.00649351	0.0350649	0	2
ILMN_1777740	C8orf55	0.00909091	0.00649351	0.0155844	0.0519481	0.153247	0.048052	2	0.0753247	0.00519481	0.0038961	0.0038961	3
ILMN_1775467	OR2T12	0.127273	0.00779221	0.0844156	0.111688	0.0142857	0.00909091	2	0.401299	0.00519481	0.00909091	0.123377	2
ILMN_1677237	CHCHD9	0.0766234	0.0701299	0.0025974	0.00779221	0.0350649	0.257143	2	0.00779221	0.112987	0.0545455	0	2
ILMN_1783350	PCNXL3	0.0103896	0.00519481	0.184416	0.128571	0.00649351	0.0571429	2	0.00649351	0.0974026	0	0.245454	2
ILMN_1757892	LOC648657	0.0038961	0.257143	0.0207792	0.00779221	0.0311688	0.0948052	2	0.183117	0.0415584	0	0.0038961	2
ILMN_1915722		0.00909091	0.133766	0.106494	0.0987013	0	0.150649	2	0.0012987	0.0922078	0.0467533	0.0012987	2
ILMN_2307744	CD46	0.00909091	0.0012987	0.0116883	0.132467	0.2	0.0532468	2	0.00519481	0.00519481	0.0038961	0.0246753	3
ILMN_1839962	LOC731052	0.0571429	0.471429	0.0701299	0.0025974	0.00909091	0.0311688	2	0.393506	0.00519481	0.0662338	0.0038961	2
ILMN_1774661	SNRPB	0.0324675	0.0857143	0.00909091	0.00779221	0.0948052	0.0649351	2	0.350649	0	0.45974	0	2
ILMN_1770977	TMEM134	0.197403	0.0246753	0	0.0038961	0.576623	0.0818182	2	0.106494	0.00519481	0.41948	0	2
ILMN_1811555	C9orf119	0.267533	0.302597	0.0025974	0.0012987	0.0233766	0.145454	2	0.0779221	0.0909091	0	0	2
ILMN_2366634	PKM2	0.149351	0.0714286	0.0012987	0.00519481	0.0246753	0.337662	2	0.0233766	0	0.138961	0	2
ILMN_1716517	C1orf84	0.00909091	0.0844156	0.00909091	0.0181818	0.0168831	0.284416	2	0.0012987	0.0116883	0.00649351	0.012987	2
ILMN_1772798	ARPP19	0.315584	0.0896104	0.0532468	0.00779221	0.00519481	0.0233766	2	0.167533	0.00649351	0	0.0285714	2
ILMN_1695110	BCAT2	0.77013	0.483117	0	0	0.038961	0.441559	2	0.667532	0	0.241558	0	2
ILMN_1763447	PLXNB2	0.37013	0.112987	0.0012987	0.00779221	0.0168831	0.0987013	2	0.0402597	0.0012987	0.0454546	0	2
ILMN_2045994	SEPW1	0.0948052	0.125974	0	0.0038961	0.341558	0.249351	2	0.333766	0	0.0753247	0	2
ILMN_3299365	LOC729406	0.246753	0.205195	0	0.0038961	0.136364	0.192208	2	0.123377	0.00519481	0.148052	0	2
ILMN_1797005	PGLS	0.177922	0.454545	0	0.0038961	0.353247	0.0285714	2	0.0636364	0	0.144156	0	2
ILMN_1733811	JUP	0.925974	0.232467	0	0	0.358442	0.332468	2	0.0844156	0	0.0883117	0	2
ILMN_1662905	NME1-NME2	0.298701	0.0922078	0	0.0038961	0.542857	0.471429	2	0.118182	0	0.406494	0	2
ILMN_1677200	CYFIP2	0.958442	0.0025974	0	0.0454546	0.551948	0.501299	2	0.87013	0	0.423377	0	2
ILMN_1822571		0.488312	0.0025974	0.0324675	0.0792208	0.00519481	0.0987013	2	0.135065	0.00519481	0.0155844	0	2
ILMN_1799103	SNRPB	0.125974	0.275325	0.00519481	0.0012987	0.241558	0.0649351	2	0.135065	0	0.0402597	0	2
ILMN_2409167	ANXA2	0.0220779	0.254545	0.0038961	0.0038961	0.187013	0.249351	2	0.0168831	0	0.012987	0	2
ILMN_1806867	PPM1G	0.181818	0.205195	0.0012987	0.00779221	0.0285714	0.307792	2	0.00779221	0	0.290909	0.0038961	3
ILMN_2404688	NUPR1	0.667532	0.0142857	0	0	0.748052	0.131169	2	0.45974	0.00519481	0.616883	0	2
ILMN_1659888	PPP1R14B	0.822078	0.0181818	0	0.0038961	0.588312	0.145454	2	0.0324675	0.0012987	0.0506494	0	2
ILMN_1699598	AP2M1	0.818182	0.0012987	0	0.0272727	0.427273	0.266234	2	0.277922	0	0.0454546	0	2
ILMN_2389151	UGP2	0.0038961	0	0.367532	0.087013	0.0285714	0.405195	2	0.0558442	0	0.146753	0.00649351	2
ILMN_1670609	ATOX1	0.262338	0.645455	0	0.00779221	0.0168831	0.628571	2	0.41948	0	0.14026	0	2
ILMN_1864228		0.168831	0.00649351	0.274026	0.0038961	0.0961039	0.0883117	2	0.00909091	0.00649351	0.0831169	0.0038961	3
ILMN_3287068	LOC728031	0.0974026	0.461039	0.0025974	0.0012987	0.302597	0.133766	2	0.341558	0.00519481	0.218182	0	2
ILMN_1672547	MYO9B	0.248052	0.161039	0.00649351	0.0038961	0.251948	0.0493507	2	0.00909091	0.164935	0.0766234	0.0038961	2
ILMN_2383975	PRDX5	0.615584	0.571429	0	0.00779221	0.0519481	0.332468	2	0.487013	0.00519481	0.755844	0	2
ILMN_1770260	NFKBIZ	0.364935	0	0.418182	0.00779221	0.154546	0.0428571	2	0.0012987	0	0.0779221	0	3
ILMN_1688480	CCND1	0.109091	0.3	0.0012987	0.0909091	0.0025974	0.549351	2	0.354545	0.0038961	0.338961	0	2
ILMN_1806266	RAP1GDS1	0.312987	0.0766234	0.0038961	0.00779221	0.358442	0.0623377	2	0.0428571	0.0337662	0.0012987	0.0038961	2
ILMN_1740170	CHCHD10	0.65974	0.111688	0	0.0038961	0.0376623	0.816883	2	0.0623377	0.0012987	0.0376623	0	2
ILMN_1815479	NOP10	0.0584416	0.85974	0	0	0.27013	0.618182	2	0.490909	0	0.323377	0	2
ILMN_2225887	ATP5EP2	0.628571	0.748052	0	0.0012987	0.384416	0.257143	2	0.842857	0.0038961	0.281818	0	2
ILMN_1674609	CLTB	0.784416	0.0155844	0.0025974	0.0038961	0.396104	0.2	2	0.684416	0	0.038961	0	2
ILMN_1664956	SSU72	0.706493	0.285714	0.00519481	0.0012987	0.320779	0.0883117	2	0.777922	0.00519481	0.675325	0	2
ILMN_1745688	HPD	0.755844	0.0207792	0.00519481	0.00519481	0.161039	0.296104	2	0.0246753	0.0883117	0.0038961	0	2
ILMN_1741617	SCRT1	0.145454	0.0025974	0.00649351	0.227273	0.297403	0.250649	2	0.0649351	0.038961	0.00909091	0	2
ILMN_1748651	PSMB3	0.518182	0.296104	0.0025974	0.00779221	0.11039	0.263636	2	0.136364	0	0.0324675	0	2
ILMN_2408576	FAM129B	0.507792	0.771429	0.0038961	0	0.485714	0.124675	2	0.620779	0.0038961	0.0168831	0	2
ILMN_1660063	POLE4	0.125974	0.0922078	0.00519481	0.00779221	0.320779	0.681818	2	0.0636364	0.00779221	0.146753	0	2
ILMN_3310151	MIR1909	0.125974	0.0025974	0.797403	0.00779221	0.0571429	0.283117	2	0.0246753	0.0493507	0	0	2
ILMN_2372639	TRAPPC5	0.675325	0.244156	0	0	0.244156	0.851948	2	0.896104	0.0012987	0.528571	0	2
ILMN_1744912	CTTN	0.792208	0.235065	0	0.0038961	0.320779	0.388312	2	0.433766	0	0.187013	0	2
ILMN_1783636	COX6A1	0.707792	0.241558	0	0.0038961	0.558442	0.257143	2	0.787013	0	0.475325	0	2
ILMN_1671478	CKB	0.594805	0.535065	0.00519481	0.00519481	0.35974	0.0272727	2	0.45974	0	0.453247	0	2
ILMN_1757467	H1F0	0.805195	0.0948052	0	0	0.974026	0.857143	2	0.981818	0	0.754545	0	2
ILMN_1653161	SNCG	0.761039	0.0714286	0	0.0012987	0.881818	0.828571	2	0.306493	0	0.531169	0	2
ILMN_1800461	CSNK2B	0.301299	0.625974	0	0.0038961	0.709091	0.522078	2	0.364935	0.00519481	0.3	0	2
ILMN_1800451	MED16	0.953247	0.449351	0.0025974	0.0012987	0.285714	0.777922	2	0.384416	0.00519481	0.383117	0	2
ILMN_1690268	HNRPUL1	0.555844	0.509091	0.00519481	0.00779221	0.768831	0.831169	2	0.45974	0.0012987	0.42987	0	2
ILMN_2201580	GSTM2	0	0.384416	0.0116883	0.0142857	0.0103896	0.0662338	1	0	0	0	0	4
ILMN_1674759	LPCAT4	0.0012987	0.0103896	0.0207792	0.0142857	0.0168831	0.0220779	1	0.00519481	0.0116883	0.00909091	0.0025974	3
ILMN_1692588	C14orf125	0.0116883	0	0.048052	0.0415584	0.0181818	0.038961	1	0.0012987	0.00779221	0.012987	0.0415584	2
ILMN_1697175	TBN	0.012987	0.0025974	0.0285714	0.0233766	0.0571429	0.0103896	1	0.0038961	0.0597403	0.0038961	0.0155844	2
ILMN_1722824	TEAD4	0.0818182	0	0.0168831	0.0506494	0.0272727	0.012987	1	0.0012987	0.0012987	0	0	4
ILMN_3200140	LOC645638	0.297403	0.509091	0.0116883	0	0.0181818	0.0233766	1	0.0142857	0	0.0116883	0	2
ILMN_1730032	BOK	0.0558442	0.0012987	0.0116883	0.0181818	0.0168831	0.0311688	1	0.0038961	0.0103896	0.0272727	0.0038961	2
ILMN_1802766	WDR40B	0.120779	0.0246753	0.0285714	0.0311688	0	0.0636364	1	0.00909091	0.262338	0.162338	0.00649351	2
ILMN_1685179	LOC645481	0	0.0207792	0.0311688	0.0116883	0.0142857	0.146753	1	0.109091	0.012987	0	0.0038961	2
ILMN_1784116	EPN2	0.161039	0.0142857	0.0116883	0.00779221	0.0142857	0.0103896	1	0.222078	0.0766234	0.00649351	0.0038961	2
ILMN_1692223	LCN2	0.0181818	0.0103896	0	0.0298701	0.188312	0.0220779	1	0.0012987	0.0168831	0.00649351	0	3
ILMN_2402363	STK19	0.00779221	0.0181818	0.0558442	0.0142857	0.012987	0.0194805	1	0.00519481	0.00779221	0.00649351	0.0142857	3
ILMN_1794070	ANKRD13B	0.0207792	0.0272727	0.00519481	0.0155844	0.0103896	0.048052	1	0.048052	0.0012987	0.0155844	0.0038961	2
ILMN_1812721	LOC728014	0.0415584	0.0376623	0.00649351	0.0298701	0.0142857	0.012987	1	0.00519481	0.00649351	0.00649351	0	4
ILMN_1808110	TCEB3	0.114286	0.0103896	0.0272727	0.0285714	0.0194805	0.0012987	1	0.00909091	0.0363636	0.0272727	0.0038961	2
ILMN_3235303	LOC100134016	0.0038961	0.0714286	0.0116883	0.0298701	0.0246753	0.0220779	1	0.00779221	0.00519481	0.0688312	0.00649351	3
ILMN_1806508	B4GALT2	0.0584416	0.0025974	0.0194805	0.101299	0.012987	0.0103896	1	0.0012987	0	0.012987	0	3
ILMN_1764207	RPRD1A	0.0779221	0.038961	0.00649351	0.0116883	0.0168831	0.0181818	1	0.0519481	0.0792208	0.0038961	0.0038961	2
ILMN_1723542	ZNF137	0.0376623	0	0.0285714	0.0454546	0.0350649	0.038961	1	0.0012987	0.0012987	0	0.012987	3
ILMN_1750940	SLITRK1	0.012987	0.00649351	0.087013	0.0103896	0.0116883	0.048052	1	0.0142857	0.0012987	0.00909091	0.0168831	2
ILMN_2381753	G3BP2	0.0038961	0.0155844	0.138961	0.048052	0.0168831	0.012987	1	0.00909091	0.00649351	0.00909091	0.0038961	4
ILMN_3233229	SNHG7	0.048052	0.0181818	0.135065	0.0038961	0.0116883	0.0311688	1	0.00649351	0.0727273	0.266234	0.0038961	2
ILMN_1664235	BCL2L14	0.0012987	0.0285714	0.122078	0.0545455	0.0168831	0.0298701	1	0.0116883	0.0454546	0.00909091	0.00779221	2
ILMN_1774161	ARL15	0.0155844	0.0272727	0.0038961	0.0506494	0.0896104	0.0155844	1	0.012987	0.0012987	0.0987013	0.0038961	2
ILMN_1785535	TTLL3	0.0571429	0.0103896	0.0220779	0.0207792	0.00649351	0.0662338	1	0.00519481	0.00519481	0.0363636	0.0831169	2
ILMN_1819805		0.161039	0.025974	0.0025974	0.0142857	0.0168831	0.0311688	1	0.00779221	0.0103896	0.0038961	0.0038961	3
ILMN_1722906	SPATC1	0.0220779	0.0207792	0.00649351	0.0571429	0.0168831	0.0337662	1	0.0506494	0.0181818	0.00779221	0.00779221	2
ILMN_2186351	CATSPER2P1	0.0454546	0.00649351	0.0571429	0.0155844	0.0181818	0.0311688	1	0.0038961	0.209091	0.42987	0.0038961	2
ILMN_2359710	PTP4A3	0.0779221	0.012987	0.0116883	0.0402597	0.00649351	0.0493507	1	0.00909091	0.246753	0.00519481	0.0038961	3
ILMN_1676515	IMPDH1	0.0922078	0.196104	0.0181818	0	0.0454546	0.0415584	1	0.0636364	0	0.0402597	0	2
ILMN_1871361		0.133766	0.0675325	0.105195	0.176623	0	0.0116883	1	0.00909091	0.038961	0.0038961	0.0142857	2
ILMN_1764361	DUSP16	0.0272727	0.0532468	0.0025974	0.0207792	0.0558442	0.0649351	1	0.0012987	0.0467533	0.0545455	0	2
ILMN_1735353	IRX1	0.0532468	0.0103896	0.0363636	0.00779221	0.087013	0.0311688	1	0.0012987	0	0	0.0038961	4
ILMN_1737945	ALG2	0.0298701	0.0272727	0.172727	0.0038961	0.0168831	0.048052	1	0.0883117	0.00779221	0.0116883	0.0038961	2
ILMN_3288587	LOC100131785	0.00909091	0.0922078	0.0350649	0.0272727	0.0285714	0.0298701	1	0.00909091	0.0324675	0.012987	0.00779221	2
ILMN_1822281		0.0181818	0.111688	0.185714	0	0.0285714	0.120779	1	0.384416	0.00779221	0.00909091	0.0038961	3
ILMN_1658369	TACR3	0.0454546	0.0142857	0.146753	0.0545455	0.0155844	0.00909091	1	0.012987	0.00519481	0	0.012987	2
ILMN_1655154	PTBP1	0.0233766	0.194805	0.00649351	0.0298701	0.0532468	0.0155844	1	0.0103896	0.0012987	0	0.0038961	3
ILMN_1657884	NME2	0.133766	0	0.102597	0.0181818	0.249351	0.0337662	1	0.0012987	0.0038961	0.00779221	0	4
ILMN_1663227	LOC646750	0.0025974	0.0142857	0.101299	0.0454546	0.048052	0.0649351	1	0.0012987	0.00779221	0.012987	0.0415584	2
ILMN_1734483	BSDC1	0.235065	0.0987013	0.0012987	0.0324675	0.0116883	0.0415584	1	0.0103896	0.00519481	0.012987	0	2
ILMN_1853632		0.0818182	0.061039	0.0948052	0.0038961	0.0168831	0.038961	1	0.111688	0.00779221	0	0.0038961	3
ILMN_3184724	C7orf58	0.146753	0.0662338	0	0.048052	0.132467	0.0194805	1	0.00909091	0.0363636	0.0038961	0.0038961	3
ILMN_1696661	LOC648132	0.048052	0.0857143	0.271429	0.0038961	0.0168831	0.0168831	1	0.135065	0	0.2	0.00779221	2
ILMN_1872456		0.166234	0.0415584	0	0.0545455	0.0428571	0.25974	1	0.0753247	0.00519481	0.236364	0.00779221	2
ILMN_1663836	LOC648374	0.103896	0	0.116883	0.0857143	0.0168831	0.0376623	1	0.0012987	0.00649351	0	0	4
ILMN_1865255		0.025974	0.194805	0.0012987	0.0909091	0.0168831	0.0675325	1	0.0168831	0.00649351	0.132467	0.00649351	2
ILMN_1806633	LOC653333	0.0168831	0.0025974	0.11039	0.127273	0.0519481	0.0220779	1	0.0493507	0	0	0.0623377	2
ILMN_1674316	LOC727751	0.141558	0	0.109091	0.120779	0.0766234	0.0194805	1	0.0012987	0.0012987	0.012987	0.0038961	3
ILMN_3239629	LOC729679	0.793507	0.258442	0.0246753	0	0.1	0.0792208	1	0.398701	0	0.261039	0	2
ILMN_1674038	CTSD	0.0779221	0.012987	0	0.0233766	0.180519	0.163636	1	0.0701299	0.00779221	0.0038961	0.012987	2
ILMN_2115073	OR1D4	0.0688312	0.154546	0.00649351	0.0441558	0.0220779	0.0194805	1	0.0012987	0.00649351	0.0454546	0.0402597	2
ILMN_1812877	ZNF688	0.0415584	0.122078	0.309091	0.0038961	0.0688312	0.0103896	1	0.0194805	0.0194805	0.00909091	0.0038961	2
ILMN_1815392	ACTRT1	0.0376623	0.0818182	0.137662	0.00909091	0.0103896	0.0376623	1	0.0272727	0	0	0.0766234	2
ILMN_2093775	ZNF831	0.0428571	0.0207792	0.0636364	0.00779221	0.0142857	0.172727	1	0.00779221	0.0948052	0.0415584	0.00649351	2
ILMN_1813117	ITGA9	0.327273	0.0181818	0.0805195	0.0142857	0.0038961	0.0337662	1	0.00909091	0.0779221	0.0025974	0	3
ILMN_2311989	CUTA	0.553247	0.2	0.0012987	0.0363636	0.0168831	0.012987	1	0.0012987	0.0116883	0.0896104	0	2
ILMN_1708482	TMEM80	0.262338	0.0103896	0.0324675	0.11039	0	0.0987013	1	0.0298701	0.0324675	0.0012987	0.00779221	2
ILMN_2372082	SNRPN	0.0116883	0.292208	0	0.025974	0.328571	0.109091	1	0.722078	0.00519481	0.516883	0	2
ILMN_1692481	LOC730357	0.149351	0.00779221	0.116883	0.0181818	0.0142857	0.0350649	1	0.0038961	0.00519481	0	0.0038961	4
ILMN_1699027	LOC642194	0.138961	0	0.0636364	0.128571	0.0103896	0.048052	1	0.135065	0.123377	0	0.0038961	2
ILMN_2045453	CFHR2	0.0636364	0.0025974	0.0467533	0.0233766	0.24026	0.0233766	1	0.0714286	0	0	0.114286	2
ILMN_1851060		0.0272727	0.0441558	0.363636	0.0909091	0.0571429	0.0012987	1	0.0012987	0.0974026	0.0142857	0.0038961	2
ILMN_1700109	PTOV1	0.0688312	0.133766	0	0.0246753	0.158442	0.135065	1	0.0909091	0	0.138961	0	2
ILMN_1750800	ACO1	0.103896	0.0493507	0.0519481	0.0376623	0.00649351	0.074026	1	0.306493	0.0038961	0.0662338	0.0038961	2
ILMN_1803838	CNFN	0.0922078	0.111688	0.106494	0.0012987	0.206493	0.0194805	1	0.141558	0.0012987	0.2	0	2
ILMN_3248595	LOC642441	0.038961	0.0025974	0.105195	0.0519481	0.074026	0.0792208	1	0.00649351	0.0285714	0.00649351	0.0038961	3
ILMN_1726901	KLC1	0.0298701	0.0103896	0.00519481	0.17013	0.176623	0.0415584	1	0.0012987	0.00519481	0.0038961	0.0038961	4
ILMN_1863228		0.0324675	0.0025974	0.162338	0.0363636	0.238961	0.0298701	1	0.00909091	0.00519481	0.0363636	0.0038961	3
ILMN_1725981	LOC654189	0.048052	0.00519481	0.149351	0.0441558	0.179221	0.0155844	1	0.0012987	0.00519481	0.0350649	0	3
ILMN_1833300		0.337662	0	0.218182	0.0103896	0.233766	0.0194805	1	0.0038961	0.00519481	0.0376623	0.012987	2
ILMN_3292834	LOC257039	0.11039	0.00519481	0.0363636	0.0662338	0.0532468	0.048052	1	0.00909091	0.0428571	0.390909	0.00779221	2
ILMN_1813528	CCBE1	0.0506494	0.0285714	0	0.157143	0.187013	0.122078	1	0.0012987	0	0.0467533	0.0285714	2
ILMN_1774596	BSCL2	0.275325	0.24026	0	0.0155844	0.179221	0.135065	1	0.0324675	0.0038961	0.41039	0	2
ILMN_2391264	DMKN	0.0909091	0.0727273	0.00649351	0.0207792	0.142857	0.061039	1	0.0012987	0.00649351	0.0454546	0	3
ILMN_1765725	SBDSP	0.103896	0.0025974	0.048052	0.0857143	0.0168831	0.190909	1	0.00649351	0.0181818	0.012987	0.00519481	2
ILMN_1719518	ARF4	0.0415584	0.0805195	0.00649351	0.0753247	0.396104	0.012987	1	0.00519481	0.0038961	0	0.00649351	4
ILMN_2062468	IGFBP7	0.183117	0.0272727	0.0649351	0.166234	0.0532468	0.0038961	1	0.0012987	0.0688312	0.0519481	0.0038961	2
ILMN_3301206	MAGIX	0.141558	0.0493507	0.00519481	0.0766234	0.146753	0.0298701	1	0.0012987	0.0285714	0.0636364	0.00649351	2
ILMN_1690389	OR10AD1	0.0415584	0	0.0207792	0.162338	0.320779	0.0571429	1	0.00649351	0.161039	0.0012987	0.0038961	3
ILMN_1655418	CAPNS1	0.487013	0.242857	0	0.0103896	0.179221	0.354545	1	0.327273	0.0038961	0.0818182	0	2
ILMN_1746588	TALDO1	0.0584416	0.374026	0	0.0311688	0.0818182	0.615584	1	0.297403	0.0012987	0.376623	0	2
ILMN_1906437		0.0571429	0.00519481	0.0922078	0.0155844	0.151948	0.150649	1	0.0636364	0.0246753	0.00519481	0.0038961	2
ILMN_1714372	ITSN2	0.111688	0.0649351	0.109091	0.00779221	0.0896104	0.0402597	1	0.0012987	0.0012987	0.0818182	0.0038961	3
ILMN_1784709	GNPDA1	0.381818	0.0012987	0.0181818	0.0181818	0.114286	0.154546	1	0.00779221	0.0597403	0.555844	0.0038961	2
ILMN_1704452	BCL9	0.0415584	0.0298701	0.0363636	0.00779221	0.585714	0.0246753	1	0.392208	0.0012987	0.0038961	0.061039	2
ILMN_1752340	ARF5	0.125974	0.0142857	0.00519481	0.0155844	0.820779	0.0155844	1	0.0363636	0.00779221	0.166234	0	2
ILMN_1674795	FLJ33996	0.0701299	0.0142857	0.353247	0.215584	0.0038961	0.0311688	1	0.0012987	0.00649351	0.038961	0.0038961	3
ILMN_1661348	LOC643300	0.0558442	0.14026	0.274026	0.00779221	0.0285714	0.0428571	1	0.00779221	0.427273	0.0454546	0.0038961	2
ILMN_1683920	LOC651100	0.141558	0	0.14026	0.0376623	0.158442	0.0987013	1	0.00649351	0.012987	0.0038961	0.0532468	2
ILMN_1712461	CBLN1	0.0272727	0.232467	0.0116883	0.119481	0.00779221	0.3	1	0.00649351	0.0038961	0.0428571	0.012987	2
ILMN_2385866	PHF1	0.114286	0.0025974	0.109091	0.0220779	0.114286	0.193506	1	0.181818	0	0	0.0155844	2
ILMN_1657683	C1orf198	0.00779221	0.0584416	0.0753247	0.128571	0.0909091	0.1	1	0.0142857	0.0103896	0.00649351	0.0038961	2
ILMN_3217262	LOC642812	0.0558442	0.0805195	0.109091	0.00779221	0.281818	0.0376623	1	0.00909091	0.106494	0.0363636	0.00649351	2
ILMN_2109708	ECGF1	0.397403	0.14026	0.0324675	0.0038961	0.144156	0.0337662	1	0.0168831	0.00519481	0.0168831	0	2
ILMN_1675697	LOC652612	0.119481	0.122078	0.00909091	0.115584	0.163636	0.0194805	1	0.0012987	0.0558442	0.00649351	0.0038961	3
ILMN_1833175		0.114286	0.114286	0.212987	0.0038961	0.0441558	0.164935	1	0.00519481	0.0623377	0.0428571	0.0038961	2
ILMN_1862365		0.0818182	0.0441558	0.00779221	0.196104	0.0909091	0.0896104	1	0.0701299	0	0	0.0038961	3
ILMN_1682176	CLEC3B	0.228571	0.00519481	0.14026	0.0233766	0.275325	0.0324675	1	0.087013	0.0922078	0.0038961	0.0038961	2
ILMN_1678052	C19orf24	0.18961	0.0844156	0.0012987	0.154546	0.375325	0.0376623	1	0.133766	0.00519481	0.0337662	0.0025974	2
ILMN_2079655	KLRB1	0.211688	0.220779	0.0519481	0.0181818	0.00649351	0.264935	1	0.0012987	0.0194805	0.144156	0.00779221	2
ILMN_1680353	NSF	0.0701299	0.0818182	0.0038961	0.21948	0.11039	0.176623	1	0.157143	0.00779221	0.012987	0.0038961	2
ILMN_1842602		0.0948052	0.220779	0.0831169	0.00779221	0.14026	0.0675325	1	0.0012987	0.00649351	0.00649351	0.0285714	3
ILMN_1663495	LOC654165	0.0194805	0	0.418182	0.344156	0.261039	0.0350649	1	0.0012987	0.00519481	0.0116883	0.0415584	2
ILMN_1686626	BAT1	0.087013	0.220779	0.0025974	0.0155844	0.427273	0.18961	1	0.0506494	0.00519481	0.188312	0.0038961	2
ILMN_1802706	IDH3G	0.125974	0.0454546	0.0025974	0.025974	0.644156	0.224675	1	0.333766	0.00519481	0.2	0	2
ILMN_1743246	LOC644929	0.177922	0.0298701	0.14026	0.2	0.281818	0.0025974	1	0.00519481	0.0012987	0.0506494	0.0194805	2
ILMN_1691691	LOC647713	0.0038961	0.175325	0.146753	0.0766234	0.418182	0.0441558	1	0.111688	0.00519481	0.0506494	0.0038961	2
ILMN_1843756		0.364935	0.237662	0.00649351	0.0753247	0.102597	0.0350649	1	0.00779221	0.00649351	0.0376623	0.0428571	2
ILMN_1661366	PGAM1	0.0467533	0	0.21039	0.161039	0.264935	0.132467	1	0.0428571	0.00519481	0.00909091	0	3
ILMN_1708728	H2AFJ	0.201299	0.555844	0.0116883	0	0.233766	0.309091	1	0.327273	0.00519481	0.374026	0	2
ILMN_1661755	FAM129B	0.436364	0.128571	0.00649351	0.0207792	0.0896104	0.242857	1	0.307792	0.0012987	0.162338	0	2
ILMN_1740441	CYB5R3	0.238961	0.374026	0.00519481	0.0155844	0.233766	0.0545455	1	0.197403	0.00519481	0.0584416	0	2
ILMN_1790412	FLJ39639	0.00909091	0.5	0.106494	0.0298701	0.184416	0.0649351	1	0.00649351	0.168831	0.00909091	0.0376623	2
ILMN_2245305	ABHD12	0.111688	0.237662	0.0311688	0.00779221	0.492208	0.048052	1	0.338961	0.0584416	0.00909091	0	2
ILMN_3251629	EIF4A1	0.222078	0.255844	0.00519481	0.0597403	0.124675	0.149351	1	0.00909091	0.0012987	0.0012987	0	4
ILMN_1787266	SPINK1	0.087013	0.331169	0.0818182	0.0792208	0.00649351	0.346753	1	0.298701	0.00519481	0.0714286	0	2
ILMN_1745904	CCDC6	0.0532468	0.155844	0.00649351	0.267533	0.0454546	0.494805	1	0.00649351	0.524675	0.0597403	0.0038961	2
ILMN_2097790	C1orf86	0.306493	0.535065	0.141558	0.0025974	0.0571429	0.132467	1	0.548052	0.00519481	0.116883	0	2
ILMN_1680403	SSR4	0.277922	0.138961	0.209091	0.00779221	0.176623	0.0714286	1	0.122078	0.0714286	0.00519481	0	2
ILMN_1786831	LOC648253	0.0298701	0.287013	0.266234	0.157143	0.00519481	0.307792	1	0	0.087013	0.0454546	0.00649351	2
ILMN_1670576	IRF5	0.507792	0.574026	0.0116883	0.00779221	0.146753	0.0506494	1	0.00519481	0.555844	0.109091	0.0038961	2
ILMN_3236821	HSPBL2	0.201299	0.0961039	0.0207792	0.00519481	0.42987	0.423377	1	0.162338	0	0.338961	0	2
ILMN_1703316	LOC255783	0.162338	0.355844	0.0025974	0.0519481	0.125974	0.481818	1	0.464935	0.0532468	0.00649351	0	2
ILMN_1765493	SHKBP1	0.0415584	0.292208	0.348052	0.00779221	0.174026	0.177922	1	0.267533	0.164935	0.00649351	0.0038961	2
ILMN_1803277	MVP	0.120779	0.384416	0.0207792	0.00519481	0.276623	0.415584	1	0.101299	0.00519481	0.0623377	0	2
ILMN_1814106	C9orf169	0.223377	0.131169	0.0948052	0.00519481	0.0948052	0.671429	1	0.11039	0	0.438961	0	2
ILMN_1757660	CAPS	0.528571	0.288312	0.0571429	0.0012987	0.353247	0.332468	1	0.0688312	0.0038961	0.228571	0	2
ILMN_1683026	PSMB10	0.385714	0.850649	0.00519481	0.0441558	0.0454546	0.0649351	1	0.00909091	0.0168831	0.545455	0.0038961	2
ILMN_1724367	NDUFB1	0.363636	0.346753	0.174026	0.0428571	0.506494	0.00649351	1	0.0038961	0.00649351	0.012987	0.0038961	3
ILMN_1703408	FZD3	0.603896	0.0662338	0.0025974	0.157143	0.558442	0.0974026	1	0.0012987	0.122078	0	0.120779	2
ILMN_1771862	TXNDC11	0.258442	0.583117	0.00519481	0.205195	0.0831169	0.196104	1	0.205195	0.127273	0.00909091	0.0038961	2
ILMN_1768870	CAPZA2	0.0935065	0.6	0.00649351	0.0961039	0.257143	0.283117	1	0.502597	0.00779221	0.507792	0	2
ILMN_1687247	SPATA20	0.202597	0.738961	0.0207792	0.0038961	0.488312	0.576623	1	0.283117	0.00519481	0.372727	0	2
ILMN_2402798	AP2M1	0.705195	0.305195	0	0.0324675	0.805195	0.761039	1	0.715584	0.0012987	0.672727	0	2
ILMN_2103024	RBP5	0.21948	0.537662	0.00909091	0.325974	0.557143	0.392208	1	0.101299	0.109091	0.00909091	0.0038961	2
ILMN_1687867	LOC647954	0.872727	0.577922	0.048052	0.00779221	0.333766	0.538961	1	0.649351	0.0012987	0.141558	0	2
ILMN_1794072	B3GAT1	0.0818182	0.0012987	0.676623	0.846753	0.519481	0.548052	1	0	0	0.0038961	0	4
ILMN_2349658	TSPO	0.885714	0.663636	0.0038961	0.0337662	0.709091	0.896104	1	0.72987	0	0.667532	0	2
ILMN_1709434	VIT	0.012987	0.0103896	0.0285714	0.0792208	0.0168831	0.0233766	0	0.0506494	0.00779221	0.118182	0.00519481	2
ILMN_1710264	LOC728226	0.0363636	0.0103896	0.0831169	0.0155844	0.102597	0.0155844	0	0.00779221	0.0948052	0.0818182	0.0038961	2
ILMN_2393994	CSPP1	0.12987	0.0727273	0.0363636	0.0103896	0.0246753	0.0194805	0	0.0987013	0	0.0038961	0.0649351	2
ILMN_2262462	C19orf29	0.0688312	0.0103896	0.120779	0.0103896	0.0311688	0.038961	0	0.00649351	0.012987	0.025974	0.0038961	2
ILMN_2404589	KCNRG	0.0116883	0.0246753	0.0285714	0.0519481	0.0298701	0.0987013	0	0.0012987	0.0285714	0.0688312	0.0038961	2
ILMN_1651288	LOC339760	0.0350649	0.0142857	0.0155844	0.0753247	0.0246753	0.0987013	0	0.0246753	0.00649351	0.0792208	0.0038961	2
ILMN_1790114	LOC474170	0.0415584	0.0272727	0.0285714	0.358442	0.0168831	0.0116883	0	0.00649351	0.0428571	0.0155844	0.0038961	2
ILMN_1800221	LOC643624	0.0649351	0.0103896	0.0766234	0.0181818	0.168831	0.0233766	0	0.0012987	0.012987	0.0207792	0	2
ILMN_1868404		0.0233766	0.0285714	0.0116883	0.0792208	0.184416	0.0298701	0	0.0038961	0.112987	0.0038961	0.192208	2
ILMN_2105923	C12orf32	0.258442	0.0142857	0.0116883	0.0753247	0.0571429	0.0181818	0	0.074026	0.00519481	0.0441558	0.0038961	2
ILMN_1705004	LOC653570	0.0779221	0.0688312	0.202597	0.0311688	0.0168831	0.0194805	0	0.167533	0.164935	0.00649351	0.0038961	2
ILMN_1841930		0.0818182	0.0181818	0.0688312	0.025974	0.176623	0.0194805	0	0.0012987	0.00779221	0.0467533	0.0701299	2
ILMN_1766797	CCS	0.0168831	0.0441558	0.103896	0.0103896	0.238961	0.038961	0	0.00909091	0.0038961	0.0519481	0.0194805	2
ILMN_1770911	NRSN2	0.193506	0.0103896	0.0142857	0.122078	0.0142857	0.0987013	0	0.0272727	0.00649351	0.012987	0.0038961	2
ILMN_3200648	LOC151174	0.0311688	0.0207792	0.14026	0.0571429	0.038961	0.0649351	0	0.0038961	0.0376623	0	0.0155844	2
ILMN_1816646		0.114286	0.074026	0.0207792	0.0402597	0.074026	0.0636364	0	0.012987	0.0012987	0.0038961	0.0142857	2
ILMN_1915752		0.0766234	0.0103896	0.127273	0.222078	0.0623377	0.0155844	0	0.00519481	0.0168831	0.012987	0.00649351	2
ILMN_1802603	RFNG	0.146753	0.163636	0.0116883	0.0376623	0.0428571	0.0428571	0	0.0350649	0.00519481	0.0597403	0.0038961	2
ILMN_1869354		0.0558442	0.0766234	0.0831169	0.0155844	0.153247	0.048052	0	0.038961	0.0285714	0.0038961	0	2
ILMN_2410975	ATG9A	0.0545455	0.0103896	0.149351	0.0428571	0.0727273	0.107792	0	0.25974	0.0155844	0.0038961	0.00649351	2
ILMN_2359500	NCDN	0.0350649	0.0558442	0.0363636	0.025974	0.288312	0.061039	0	0.012987	0.385714	0.00909091	0.0038961	2
ILMN_1796574	BEND4	0.0116883	0.0103896	0.435065	0.0506494	0.0883117	0.0493507	0	0.0012987	0.0285714	0	0.0818182	2
ILMN_1720617	OR2T6	0.0922078	0.0987013	0.0753247	0.0857143	0.0415584	0.0246753	0	0.00649351	0.0285714	0.0116883	0.0025974	2
ILMN_1661566	FSTL4	0.245454	0.0181818	0.141558	0.038961	0.087013	0.0155844	0	0.1	0.0285714	0.00519481	0.0038961	2
ILMN_3243069	LOC100133692	0.14026	0.0402597	0.0519481	0.0519481	0.0519481	0.087013	0	0.00519481	0.00649351	0.048052	0.0428571	2
ILMN_1742790	LOC645246	0.0324675	0.0714286	0.106494	0.0428571	0.2	0.0428571	0	0.0545455	0	0.00909091	0.0363636	2
ILMN_1902209		0.0350649	0.298701	0.0207792	0.163636	0.0428571	0.0350649	0	0.0142857	0.0441558	0	0.0038961	2
ILMN_1711699	LOC728014	0.157143	0.155844	0.0168831	0.0753247	0.203896	0.0194805	0	0.215584	0.0584416	0.00519481	0	2
ILMN_1726409	KRT23	0.0415584	0.0181818	0.0181818	0.2	0.0753247	0.257143	0	0.145454	0.0181818	0	0.0038961	2
ILMN_1656052	LOC643143	0.0441558	0.087013	0.0909091	0.155844	0.174026	0.0194805	0	0.0194805	0.00519481	0.0038961	0.0428571	2
ILMN_1695000	TFIP11	0.145454	0.24026	0.0337662	0.0220779	0.122078	0.0350649	0	0.00909091	0	0.45974	0.332468	2
ILMN_1700695	SLC44A1	0.618182	0.0727273	0.0337662	0.0272727	0.0116883	0.105195	0	0.0558442	0.00519481	0.0298701	0.0038961	2
ILMN_1753868	DKFZp686J0529	0.0363636	0.0233766	0.0155844	0.338961	0.161039	0.0987013	0	0	0.0181818	0.0896104	0.00649351	2
ILMN_1787259	RNF212	0.322078	0.0493507	0.0649351	0.0324675	0.0727273	0.0831169	0	0.00519481	0.0441558	0.00909091	0.0207792	2
ILMN_2336609	SYTL2	0.0701299	0.238961	0.367532	0.0363636	0.0168831	0.0311688	0	0.131169	0.00649351	0.0831169	0	2
ILMN_1722583	COX4NB	0.0623377	0.0922078	0.0116883	0.396104	0.0168831	0.157143	0	0.00909091	0.0298701	0.0818182	0.00649351	2
ILMN_1850366		0.0675325	0.0493507	0.0220779	0.22987	0.0987013	0.0987013	0	0.00649351	0.614286	0.0597403	0.0038961	2
ILMN_1733305	EIF2A	0.0597403	0.0142857	0.105195	0.0571429	0.24026	0.0987013	0	0.418182	0.00779221	0.177922	0.0038961	2
ILMN_1778327	PCDHB14	0.0532468	0.0103896	0.0155844	0.102597	0.11039	0.598701	0	0.0701299	0.00519481	0.00909091	0.151948	2
ILMN_1850588		0.372727	0.0181818	0.127273	0.0454546	0.0233766	0.125974	0	0.00649351	0.0363636	0.0012987	0.012987	2
ILMN_1771403	PWWP2A	0.0623377	0.0155844	0.190909	0.176623	0.0285714	0.181818	0	0.0012987	0.132467	0.0012987	0.0285714	2
ILMN_1830463		0.406494	0.235065	0.0519481	0.0376623	0.176623	0.0116883	0	0.00649351	0.212987	0.0753247	0.0038961	2
ILMN_1725534	ACTN4	0.433766	0.0285714	0.0116883	0.0103896	0.258442	0.215584	0	0.0636364	0.00649351	0.293507	0.0038961	2
ILMN_1817609		0.312987	0.074026	0.0467533	0.0636364	0.209091	0.0350649	0	0.0844156	0	0	0.203896	2
ILMN_1832173		0.0194805	0.0727273	0.0207792	0.438961	0.188312	0.0987013	0	0.0012987	0.0948052	0.341558	0.00779221	2
ILMN_1666206	GSDMB	0.272727	0.2	0.0324675	0.0467533	0.142857	0.0493507	0	0.00779221	0.123377	0.622078	0.0038961	2
ILMN_1765704	CDC2L1	0.374026	0.0545455	0.0155844	0.620779	0.012987	0.0532468	0	0	0.00779221	0.0896104	0.0376623	2
ILMN_3295109	LOC653557	0.162338	0.0103896	0.127273	0.287013	0.24026	0.0428571	0	0.0519481	0.00519481	0.114286	0.0038961	2
ILMN_1894367		0.241558	0.012987	0.0285714	0.128571	0.209091	0.262338	0	0.00909091	0.0324675	0.00909091	0.0376623	2
ILMN_1798804	SRPK1	0.111688	0.106494	0.0584416	0.0220779	0.37013	0.248052	0	0.0701299	0.136364	0.00909091	0.0038961	2
ILMN_1798837	PTPN20B	0.672727	0.0701299	0.418182	0.137662	0.0168831	0.0155844	0	0.0207792	0.00519481	0.0844156	0.0038961	2
ILMN_3257004	LOC100130476	0.146753	0.172727	0.0428571	0.0519481	0.197403	0.257143	0	0.00909091	0.0935065	0.0662338	0.0038961	2
ILMN_1759760	NBPF10	0.312987	0.123377	0.449351	0.0376623	0.141558	0.0298701	0	0.00519481	0.0506494	0.025974	0.0038961	2
ILMN_1664010	ELF1	0.136364	0.087013	0.202597	0.0363636	0.292208	0.179221	0	0.0116883	0.112987	0.0038961	0.0038961	2
ILMN_1775703	TRAPPC6A	0.162338	0.0428571	0.0571429	0.0909091	0.353247	0.283117	0	0.433766	0.00519481	0.198701	0	2
ILMN_1801795	LOC347544	0.463636	0.224675	0.268831	0.0363636	0.0220779	0.215584	0	0.0558442	0.00519481	0.0428571	0	2
ILMN_1679614	SGSM3	0.223377	0.0818182	0.146753	0.0324675	0.736364	0.0701299	0	0.0649351	0	0.012987	0	2
ILMN_1851356		0.223377	0.0493507	0.314286	0.0571429	0.615584	0.0415584	0	0.368831	0	0	0.0662338	2
ILMN_1658883	ARAF	0.235065	0.424675	0.0831169	0.0662338	0.225974	0.1	0	0.407792	0.0272727	0.0038961	0.00649351	2
ILMN_2059689	TMEM54	0.577922	0.296104	0.142857	0.0220779	0.0987013	0.176623	0	0.153247	0.0038961	0.502597	0	2
ILMN_1777233	E2F2	0.124675	0.0948052	0.196104	0.17013	0.168831	0.449351	0	0.00909091	0.0922078	0.0038961	0.0506494	2
ILMN_1792382	KCNC4	0.294805	0.253247	0.311688	0.149351	0.179221	0.0428571	0	0	0.0012987	0.0506494	0.141558	2
ILMN_1750101	S100A11	0.138961	0.319481	0.0948052	0.0818182	0.257143	0.388312	0	0.350649	0.0012987	0.281818	0	2
ILMN_2258234	KLHL5	0.135065	0.0103896	0.384416	0.379221	0.266234	0.261039	0	0.0012987	0.0207792	0.0324675	0	2
ILMN_1720838	DECR1	0.563636	0.536364	0.0467533	0.0571429	0.0415584	0.481818	0	0.0701299	0	0.567532	0	2
ILMN_2393144	ARL6IP4	0.536364	0.115584	0.105195	0.0246753	0.250649	0.635065	0	0.0012987	0.0415584	0.114286	0	2
ILMN_1666214	LOC646012	0.37013	0.0714286	0.0519481	0.284416	0.614286	0.131169	0	0.0272727	0.00649351	0.00519481	0.332468	2
ILMN_1849430		0.275325	0.0181818	0.542857	0.231169	0.0948052	0.383117	0	0.0012987	0.0974026	0.0038961	0.0155844	2
ILMN_1778444	FKBP5	0.123377	0.136364	0.435065	0.522078	0.209091	0.0519481	0	0.323377	0	0	0.0844156	2
ILMN_1716397	LAYN	0.111688	0.038961	0.301299	0.111688	0.592208	0.423377	0	0.00909091	0.1	0.146753	0.0038961	2
ILMN_2365544	NHP2	0.149351	0.435065	0.105195	0.127273	0.144156	0.55974	0	0.525974	0.00519481	0.148052	0	2
ILMN_1907467		0.106494	0.335065	0.411688	0.125974	0.345454	0.163636	0	0.497403	0.00519481	0	0.0532468	2
ILMN_1895763		0.18961	0.0818182	0.122078	0.245454	0.394805	0.527273	0	0.322078	0	0	0.319481	2
ILMN_1746075	LOC646890	0.238961	0.264935	0.615584	0.0766234	0.468831	0.0415584	0	0.0207792	0.0571429	0.0038961	0.0038961	2
ILMN_3229909	LOC729081	0.222078	0.0662338	0.28961	0.38052	0.662338	0.0883117	0	0.477922	0	0	0.0662338	2
ILMN_1715994	HGS	0.262338	0.798701	0.0116883	0.0155844	0.454545	0.746753	0	0.646753	0.00519481	0.0961039	0	2
ILMN_3243593	LOC100008588	0.316883	0.611688	0.393506	0.11039	0.336364	0.0454546	0	0.12987	0	0.272727	0	2
ILMN_3236935	LOC728908	0.611688	0.109091	0.0571429	0.566234	0.2	0.505195	0	0.11039	0.00519481	0.0467533	0	2
ILMN_1761068	MGC52000	0.88052	0.223377	0.0116883	0.12987	0.467533	0.524675	0	0.42987	0.00909091	0.258442	0.0025974	2
ILMN_1779735	C7orf59	0.802597	0.249351	0.048052	0.115584	0.785714	0.255844	0	0.344156	0.00779221	0.711688	0	2
ILMN_1672278	CXCL16	0.103896	0.0285714	0.437662	0.577922	0.396104	0.701299	0	0.0194805	0.0038961	0.158442	0	2
ILMN_1738749	MAST3	0.206493	0.466234	0.150649	0.290909	0.550649	0.414286	0	0.00649351	0.0727273	0.642857	0.0038961	2
ILMN_1760065	OR2T11	0.505195	0.0181818	0.351948	0.258442	0.844156	0.47013	0	0.357143	0.00519481	0	0.106494	2
ILMN_1725241	GSTK1	0.441559	0.850649	0.0181818	0.0987013	0.587013	0.58961	0	0.92987	0.00649351	0.448052	0	2
ILMN_3226807	NHP2	0.602597	0.41948	0.211688	0.0792208	0.587013	0.827273	0	0.527273	0	0.502597	0	2
ILMN_1682588	LOC643461	0.681818	0.163636	0.98961	0.458442	0.676623	0.257143	0	0.0753247	0.0337662	0	0	2
ILMN_2395373	GABBR1	0.763636	0.94026	0.362338	0.827273	0.537662	0.881818	0	0.545455	0.00519481	0	0.496104	2
